# Supplementary material for: DNA sequencing, microbial indicators, and the discovery of buried kimberlites
Source: Commun Earth Environ. 2023 Oct 21;4(1):387. doi: 10.1038/s43247-023-01020-z (PMC11041713; doi:10.1038/s43247-023-01020-z)
Supplement: Supplementary file 2 — Supplemental Data 1 [file 43247_2023_1020_MOESM2_ESM.xlsx]

## Sheet: Sheet1
Analyte	Unit	Soil	Kimberlite	% increase in amendment
LOI	%	0.63	11.22	84.0476
SiO2	%	77.9	36.5	-2.65725
Al2O3	%	11.3	2.37	-3.95133
Fe2O3	%	1.78	7.28	15.4494
CaO	%	1.55	5.88	13.9677
MgO	%	0.71	34.2	235.845
Na2O	%	2.92	0.09	-4.84589
K2O	%	2.33	1.43	-1.93133
MnO	%	0.03	0.13	16.6667
TiO2	%	0.21	0.35	3.33333
P2O5	%	0.1	0.23	6.5
Cr2O3	%	<0.01	0.23	225
SO3	%	0.004	0.077	91.25
Sr	%	0.024	0.042	3.75
TOC	%	0.08	1.17	68.125
TOS	%	<0.02	0.04	15
Ba	PPM	556	899	3.08453
Be	PPM	<1	<1	0
Co	PPM	4.3	84.7	93.4884
Cs	PPM	0.9	0.9	0
Ga	PPM	11	2	-4.09091
Hf	PPM	2.8	0.7	-3.75
Nb	PPM	2.7	70.9	126.296
Rb	PPM	49.9	71.6	2.17435
Sn	PPM	<1	<1	0
Sr	PPM	243	407.4	3.38272
Ta	PPM	0.2	3.6	85
Th	PPM	4.2	7.9	4.40476
U	PPM	1.1	1.6	2.27273
V	PPM	26	48	4.23077
W	PPM	<0.5	<0.5	0
Zr	PPM	101	26.9	-3.66832
Y	PPM	7.9	3.3	-2.91139
La	PPM	17.8	54.6	10.3371
Ce	PPM	37.3	88.5	6.86327
Pr	PPM	4.14	8.46	5.21739
Nd	PPM	15.4	25.9	3.40909
Sm	PPM	2.83	2.69	-0.24735
Eu	PPM	0.68	0.63	-0.367647
Gd	PPM	2.34	1.72	-1.32479
Tb	PPM	0.31	0.17	-2.25806
Dy	PPM	1.56	0.69	-2.78846
Ho	PPM	0.29	0.1	-3.27586
Er	PPM	0.79	0.29	-3.16456
Tm	PPM	0.11	0.03	-3.63636
Yb	PPM	0.74	0.25	-3.31081
Lu	PPM	0.1	0.03	-3.5
Mo	PPM	0.7	0.7	0
Cu	PPM	8	49.2	25.75
Pb	PPM	10.2	4.8	-2.64706
Zn	PPM	20	46	6.5
Ag	PPM	<0.1	<0.1	0
Ni	PPM	11.7	1602.1	679.658
As	PPM	<1	2	15
Cd	PPM	<0.1	<0.1	0
Sb	PPM	<0.1	0.2	15
Bi	PPM	<0.1	<0.1	0
Sc	PPM	3	9	10
Se	PPM	<1	<1	0
Tl	PPM	<0.5	<0.5	0
Mo	PPM	0.73	0.6	-0.890411
Cu	PPM	8.01	47.14	24.4257
Pb	PPM	1.94	4.86	7.52577
Zn	PPM	14.8	40.3	8.61486
Ag	PPB	17	66	14.4118
Ni	PPM	9.5	1612.4	843.632
Co	PPM	3.6	87.5	116.528
Mn	PPM	93	919	44.4086
Fe	%	0.92	4.31	18.4239
As	PPM	0.5	1.7	12
U	PPM	0.7	1.5	5.71429
Au	PPB	1.2	0.7	-2.08333
Th	PPM	3.5	3.5	-1.26883e-14
Sr	PPM	9	415.6	225.889
Cd	PPM	0.01	0.06	25
Sb	PPM	<0.02	0.07	30
Bi	PPM	0.09	0.05	-2.22222
V	PPM	17	41	7.05882
Ca	%	0.16	3.59	107.188
P	%	0.038	0.092	7.10526
La	PPM	12.9	42.1	11.3178
Cr	PPM	15.6	559.7	174.391
Mg	%	0.28	19.3	339.643
Ba	PPM	50.7	930.6	86.7751
Ti	%	0.042	0.097	6.54762
B	PPM	4	10	7.5
Al	%	0.56	1.09	4.73214
Na	%	0.035	0.05	2.14286
K	%	0.18	1.2	28.3333
W	PPM	0.1	<0.1	-2.5
Sc	PPM	1.6	7.5	18.4375
Tl	PPM	0.06	0.12	5
S	%	<0.02	0.03	10
Hg	PPB	<5	5	5
Se	PPM	<0.1	0.2	15
Te	PPM	<0.02	0.03	10
Ga	PPM	2.5	2.8	0.6
Cs	PPM	0.67	1.15	3.58209
Ge	PPM	<0.1	0.1	5
Hf	PPM	0.1	0.21	5.5
Nb	PPM	0.31	1.01	11.2903
Rb	PPM	9.7	73.6	32.9381
Sn	PPM	0.4	0.3	-1.25
Ta	PPM	<0.05	<0.05	0
Zr	PPM	4.4	11.4	7.95455
Y	PPM	3.65	2.96	-0.945205
Ce	PPM	25.8	58.7	6.37597
In	PPM	<0.02	<0.02	0
Re	PPB	<1	<1	0
Be	PPM	0.1	0.3	10
Li	PPM	13.3	6.9	-2.40602
Pd	PPB	<10	<10	-4.5
Pt	PPB	2	3	2.5
