# Supplementary material for: DNA sequencing, microbial indicators, and the discovery of buried kimberlites
Source: Commun Earth Environ. 2023 Oct 21;4(1):387. doi: 10.1038/s43247-023-01020-z (PMC11041713; doi:10.1038/s43247-023-01020-z)
Supplement: Supplementary file 3 — Supplemental Data 2 [file 43247_2023_1020_MOESM3_ESM.xlsx]

## Sheet: Sheet1
Amendment	Replicate	Time Point	# OTUs	Inverse simpson index	Chao1
control	A	0	1031	37	1600
control	B	0	1143	46	1704
control	C	0	1001	39	1533
kimberlite	A	0	1009	30	1497
kimberlite	B	0	1049	33	1676
kimberlite	C	0	1006	28	1517
control	A	1	1056	29	1683
control	B	1	897	22	1394
control	C	1	1024	35	1547
kimberlite	A	1	562	3	960
kimberlite	B	1	588	4	1021
kimberlite	C	1	593	5	1019
control	A	2	923	24	1433
control	B	2	970	29	1540
control	C	2	998	30	1612
kimberlite	A	2	481	12	852
kimberlite	B	2	485	8	810
kimberlite	C	2	440	12	758
control	A	3	966	32	1558
control	B	3	940	31	1438
control	C	3	936	32	1502
kimberlite	A	3	513	19	865
kimberlite	B	3	471	10	788
kimberlite	C	3	506	12	836
