# Supplementary material for: DNA sequencing, microbial indicators, and the discovery of buried kimberlites
Source: Commun Earth Environ. 2023 Oct 21;4(1):387. doi: 10.1038/s43247-023-01020-z (PMC11041713; doi:10.1038/s43247-023-01020-z)
Supplement: Supplementary file 4 — Supplemental Data 3a [file 43247_2023_1020_MOESM4_ESM.xlsx]

## Sheet: Sheet1
OTU#	Taxonomy	LogMaxMean	LDA	pValue	FAPROTAX Assignment
Otu00028	Bacteria;Bacteroidetes;Bacteroidia;Sphingobacteriales;Sphingobacteriaceae;Pedobacter;	5.06	4.27	6.99e-06	aerobic chemoheterotrophy, chemoheterotrophy
Otu00030	Bacteria;Proteobacteria;Alphaproteobacteria;Sphingomonadales;Sphingomonadaceae;Sphingomonas;	4.99	4.68	5.64e-05	aerobic chemoheterotrophy, chemoheterotrophy
Otu00060	Bacteria;Proteobacteria;Gammaproteobacteria;Betaproteobacteriales;Burkholderiaceae;Janthinobacterium;	4.68	4.36	1.14e-05	not assigned
Otu00079	Bacteria;Proteobacteria;Alphaproteobacteria;Rhizobiales;Xanthobacteraceae;Xanthobacteraceae_unclassified;	4.07	3.6	5.64e-05	not assigned
Otu00094	Bacteria;Proteobacteria;Alphaproteobacteria;Caulobacterales;Caulobacteraceae;Brevundimonas;	4.57	4.12	2.02e-05	not assigned
Otu00107	Bacteria;Proteobacteria;Alphaproteobacteria;Rhizobiales;Rhizobiaceae;Aminobacter;	4.46	4.1	5.49e-05	ureolysis
Otu00148	Bacteria;Proteobacteria;Alphaproteobacteria;Caulobacterales;Caulobacteraceae;Caulobacter;	3.32	2.96	0.0395	aerobic chemoheterotrophy, chemoheterotrophy
Otu00156	Bacteria;Proteobacteria;Gammaproteobacteria;Betaproteobacteriales;Sulfuricellaceae;Sulfuriferula;	4.31	4.12	5.37e-05	not assigned
Otu00216	Bacteria;Proteobacteria;Alphaproteobacteria;Caulobacterales;Caulobacteraceae;Phenylobacterium;	2.87	2.32	6.95e-06	not assigned
Otu00226	Bacteria;Proteobacteria;Alphaproteobacteria;Sphingomonadales;Sphingomonadaceae;Ellin6055;	4.08	3.92	5.19e-05	aerobic chemoheterotrophy, chemoheterotrophy
Otu00239	Bacteria;Proteobacteria;Alphaproteobacteria;Rhizobiales;Xanthobacteraceae;Pseudolabrys;	3.81	3.55	5.59e-05	not assigned
Otu00242	Bacteria;Proteobacteria;Alphaproteobacteria;Reyranellales;Reyranellaceae;Reyranella;	3.99	3.7	5.37e-05	aerobic chemoheterotrophy, chemoheterotrophy
Otu00282	Bacteria;Bacteroidetes;Bacteroidia;Chitinophagales;Chitinophagaceae;Flavihumibacter;	4	3.45	2.02e-05	not assigned
Otu00361	Bacteria;Proteobacteria;Gammaproteobacteria;Betaproteobacteriales;Burkholderiaceae;Burkholderiaceae_unclassified;	3.09	2.3	5.92e-05	not assigned
Otu00372	Bacteria;Proteobacteria;Alphaproteobacteria;Rhizobiales;Xanthobacteraceae;Tardiphaga;	3.1	2.88	5.83e-05	not assigned
Otu00374	Bacteria;Proteobacteria;Alphaproteobacteria;Rhizobiales;Xanthobacteraceae;Pseudolabrys;	3.77	3.43	5.62e-05	not assigned
Otu00419	Bacteria;Actinobacteria;Acidimicrobiia;Microtrichales;uncultured;uncultured_ge;	3.79	3.3	3.7e-06	not assigned
Otu00430	Bacteria;Proteobacteria;Gammaproteobacteria;Betaproteobacteriales;Burkholderiaceae;Burkholderiaceae_unclassified;	2.36	2.18	5.19e-05	not assigned
Otu00530	Bacteria;Proteobacteria;Gammaproteobacteria;Betaproteobacteriales;Burkholderiaceae;Burkholderiaceae_unclassified;	2.6	2.39	0.00986	not assigned
Otu00554	Bacteria;Proteobacteria;Alphaproteobacteria;Caulobacterales;Caulobacteraceae;Phenylobacterium;	3.63	3.36	3.68e-06	not assigned
Otu00559	Bacteria;Planctomycetes;Planctomycetacia;Isosphaerales;Isosphaeraceae;Singulisphaera;	3.65	3.08	2.88e-05	aerobic chemoheterotrophy, ureolysis, chemoheterotrophy
Otu00565	Bacteria;Firmicutes;Bacilli;Bacillales;Paenibacillaceae;Paenibacillus;	2.87	2.36	0.0111	aerobic chemoheterotrophy, chemoheterotrophy
Otu00571	Bacteria;Proteobacteria;Alphaproteobacteria;Rhizobiales;Xanthobacteraceae;Pseudolabrys;	3.61	3.25	1.69e-05	not assigned
Otu00655	Bacteria;Acidobacteria;Subgroup_6;Subgroup_6_or;Subgroup_6_fa;Subgroup_6_ge;	3.54	2.79	0.00124	not assigned
Otu00674	Bacteria;Proteobacteria;Alphaproteobacteria;Acetobacterales;Acetobacteraceae;Acetobacteraceae_unclassified;	3.2	2.91	7.2e-05	not assigned
Otu00681	Bacteria;Proteobacteria;Gammaproteobacteria;Xanthomonadales;Xanthomonadaceae;Thermomonas;	3.5	2.4	9.74e-05	aerobic chemoheterotrophy, ureolysis, chemoheterotrophy
Otu00718	Bacteria;Proteobacteria;Alphaproteobacteria;Rhizobiales;Rhizobiaceae;Allorhizobium-Neorhizobium-Pararhizobium-Rhizobium;	2.37	2.06	0.000144	not assigned
Otu00721	Bacteria;Proteobacteria;Gammaproteobacteria;Xanthomonadales;Xanthomonadaceae;Lysobacter;	3.48	3.14	0.00042	chitinolysis, chemoheterotrophy
Otu00748	Bacteria;Proteobacteria;Gammaproteobacteria;Betaproteobacteriales;Hydrogenophilaceae;Thiobacillus;	3.47	3.34	0.00163	dark sulfide oxidation, dark oxidation of sulfur compounds
Otu00753	Bacteria;Verrucomicrobia;Verrucomicrobiae;Opitutales;Opitutaceae;Opitutus;	3.39	2.88	0.000653	fermentation, nitrate_reduction, chemoheterotrophy
Otu00763	Bacteria;Proteobacteria;Gammaproteobacteria;Betaproteobacteriales;Burkholderiaceae;Janthinobacterium;	3.3	2.33	3.7e-06	not assigned
Otu00862	Bacteria;Bacteroidetes;Bacteroidia;Chitinophagales;Chitinophagaceae;Flavitalea;	3.35	2.72	9.74e-05	not assigned
Otu00882	Bacteria;Acidobacteria;Acidobacteriia;Acidobacteriales;Acidobacteriaceae_;Edaphobacter;	2.91	2.75	0.0248	aerobic chemoheterotrophy, chemoheterotrophy
Otu00932	Bacteria;Proteobacteria;Gammaproteobacteria;Xanthomonadales;Rhodanobacteraceae;Rhodanobacter;	2.99	2.75	0.00927	aerobic chemoheterotrophy, chemoheterotrophy
Otu00938	Bacteria;Planctomycetes;Planctomycetacia;Planctomycetales;Schlesneriaceae;Schlesneria;	2.95	2.64	4.5e-05	aerobic chemoheterotrophy, nitrate_respiration, nitrate_reduction, nitrogen_respiration, chemoheterotrophy
Otu00958	Bacteria;Proteobacteria;Alphaproteobacteria;Sphingomonadales;Sphingomonadaceae;Sphingorhabdus;	3.31	2.93	2.02e-05	aerobic chemoheterotrophy, chemoheterotrophy
Otu00972	Bacteria;Gemmatimonadetes;Gemmatimonadetes;Gemmatimonadales;Gemmatimonadaceae;Gemmatimonas;	3.26	2.16	9.68e-05	not assigned
Otu00987	Bacteria;Actinobacteria;Actinobacteria;Propionibacteriales;Nocardioidaceae;Nocardioidaceae_unclassified;	3.3	2.92	6.99e-06	not assigned
Otu01008	Bacteria;Proteobacteria;Alphaproteobacteria;Rhizobiales;Devosiaceae;Devosia;	2.76	2.09	0.00298	aerobic chemoheterotrophy, chemoheterotrophy
Otu01034	Bacteria;Proteobacteria;Gammaproteobacteria;Betaproteobacteriales;Hydrogenophilaceae;Thiobacillus;	3.27	2.6	9.74e-05	dark sulfide oxidation, dark oxidation of sulfur compounds
Otu01053	Bacteria;Firmicutes;Bacilli;Bacillales;Bacillales_unclassified;Bacillales_unclassified;	3.25	2.66	2.02e-05	not assigned
Otu01074	Bacteria;Proteobacteria;Gammaproteobacteria;Betaproteobacteriales;Burkholderiaceae;Caenimonas;	3.26	2.46	9.74e-05	not assigned
Otu01077	Bacteria;Actinobacteria;Actinobacteria;Propionibacteriales;Nocardioidaceae;Nocardioides;	3.25	2.52	2.02e-05	aerobic chemoheterotrophy, aromatic compound degradation, chemoheterotrophy
Otu01135	Bacteria;Gemmatimonadetes;Gemmatimonadetes;Gemmatimonadales;Gemmatimonadaceae;Gemmatirosa;	3.21	2.94	0.00042	not assigned
Otu01250	Bacteria;Actinobacteria;Thermoleophilia;Solirubrobacterales;Solirubrobacteraceae;Conexibacter;	3.13	2.83	0.00042	not assigned
Otu01270	Bacteria;Proteobacteria;Alphaproteobacteria;Sphingomonadales;Sphingomonadaceae;Qipengyuania;	3.14	2.37	9.74e-05	aerobic chemoheterotrophy, chemoheterotrophy
Otu01535	Bacteria;Proteobacteria;Alphaproteobacteria;Rhizobiales;Beijerinckiaceae;Beijerinckiaceae_unclassified;	2.63	2.06	0.0234	not assigned
Otu01564	Bacteria;Firmicutes;Bacilli;Bacillales;Paenibacillaceae;Cohnella;	2.74	2.33	1.14e-05	not assigned
Otu01615	Bacteria;Proteobacteria;Deltaproteobacteria;Myxococcales;Haliangiaceae;Haliangium;	2.92	2.74	0.00284	predatory/exoparasite
Otu01649	Bacteria;Proteobacteria;Gammaproteobacteria;Betaproteobacteriales;Burkholderiaceae;Burkholderiaceae_unclassified;	2.66	2.38	0.00775	not assigned
Otu01702	Bacteria;Gemmatimonadetes;Longimicrobia;Longimicrobiales;Longimicrobiaceae;Longimicrobium;	2.94	2.65	9.68e-05	not assigned
Otu01733	Bacteria;Acidobacteria;Subgroup_6;Unknown_Order;Unknown_Family;Luteitalea;	2.95	2.13	0.00042	not assigned
Otu01814	Bacteria;Proteobacteria;Gammaproteobacteria;Coxiellales;Coxiellaceae;Coxiella;	2.8	2.34	0.000373	pathogenic, parasite or symbiont
Otu01952	Bacteria;Firmicutes;Bacilli;Bacillales;Paenibacillaceae;Paenibacillus;	2.81	2.72	1.14e-05	aerobic chemoheterotrophy, chemoheterotrophy
Otu02015	Bacteria;Proteobacteria;Alphaproteobacteria;Rhizobiales;Xanthobacteraceae;Xanthobacteraceae_unclassified;	2.6	2.17	0.00029	not assigned
Otu02643	Bacteria;Acidobacteria;Acidobacteriia;Acidobacteriales;Acidobacteriaceae_;Acidobacteriaceae__unclassified;	2.61	2.57	5.69e-05	not assigned
Otu02761	Bacteria;Bacteroidetes;Bacteroidia;Chitinophagales;Chitinophagaceae;Segetibacter;	2.59	2.21	0.00042	not assigned
Otu02812	Bacteria;Proteobacteria;Gammaproteobacteria;Betaproteobacteriales;Methylophilaceae;Methylotenera;	2.55	2.21	0.000418	methanol oxidation, methylotrophy, chemoheterotrophy
Otu03161	Bacteria;Actinobacteria;Acidimicrobiia;Microtrichales;Iamiaceae;Iamia;	2.54	2.12	0.00163	not assigned
Otu03169	Bacteria;Patescibacteria;Saccharimonadia;Saccharimonadales;Saccharimonadaceae;Saccharimonadaceae_ge;	2.35	2.17	0.00019	not assigned
Otu03411	Bacteria;Proteobacteria;Alphaproteobacteria;Sphingomonadales;Sphingomonadaceae;Sphingomonas;	2.42	2.02	0.000418	aerobic chemoheterotrophy, chemoheterotrophy
Otu03462	Bacteria;Bacteroidetes;Bacteroidia;Chitinophagales;Chitinophagaceae;Flavisolibacter;	2.42	2.13	0.00163	not assigned
Otu03562	Bacteria;Proteobacteria;Alphaproteobacteria;Sphingomonadales;Sphingomonadaceae;Sphingopyxis;	2.43	2.15	0.00164	aerobic chemoheterotrophy, chemoheterotrophy
Otu03694	Bacteria;Firmicutes;Bacilli;Bacillales;Paenibacillaceae;Paenibacillus;	2.26	2.09	0.000175	aerobic chemoheterotrophy, chemoheterotrophy
Otu03729	Bacteria;Acidobacteria;Blastocatellia_;Blastocatellales;Blastocatellaceae;Blastocatellaceae_unclassified;	2.36	2.04	0.00042	not assigned
