# Supplementary material for: DNA sequencing, microbial indicators, and the discovery of buried kimberlites
Source: Commun Earth Environ. 2023 Oct 21;4(1):387. doi: 10.1038/s43247-023-01020-z (PMC11041713; doi:10.1038/s43247-023-01020-z)
Supplement: Supplementary file 5 — Supplemental Data 3b [file 43247_2023_1020_MOESM5_ESM.xlsx]

## Sheet: Sheet1
OTU#	Taxonomy	LogMaxMean	LDA	pValue	FAPROTAX Assignment
Otu00002	Bacteria;Gemmatimonadetes;Gemmatimonadetes;Gemmatimonadales;Gemmatimonadaceae;uncultured;	3.39	2.9	5.57e-05
Otu00003	Bacteria;Verrucomicrobia;Verrucomicrobiae;Chthoniobacterales;Chthoniobacteraceae;Candidatus_Udaeobacter;	2.98	2.46	5.62e-05
Otu00004	Bacteria;Verrucomicrobia;Verrucomicrobiae;Chthoniobacterales;Chthoniobacteraceae;Candidatus_Udaeobacter;	3.41	2.97	5.64e-05
Otu00005	Bacteria;Chloroflexi;AD3;AD3_or;AD3_fa;AD3_ge;	3.36	2.92	5.62e-05
Otu00006	Bacteria;Proteobacteria;Gammaproteobacteria;Salinisphaerales;Solimonadaceae;Nevskia;	4.46	4.22	7.05e-05	aerobic_chemoheterotrophy, chemoheterotrophy
Otu00007	Bacteria;Proteobacteria;Alphaproteobacteria;Rhizobiales;Xanthobacteraceae;Xanthobacteraceae_unclassified;	4.11	3.66	5.66e-05
Otu00009	Bacteria;Acidobacteria;Acidobacteriia;Subgroup_2;Subgroup_2_fa;Subgroup_2_ge;	3.58	3.24	5.43e-05
Otu00010	Bacteria;WPS-2;WPS-2_cl;WPS-2_or;WPS-2_fa;WPS-2_ge;	4.25	3.9	5.68e-05
Otu00012	Bacteria;Proteobacteria;Alphaproteobacteria;Rhizobiales;Rhizobiales_unclassified;Rhizobiales_unclassified;	2.99	2.58	5.55e-05
Otu00013	Bacteria;Verrucomicrobia;Verrucomicrobiae;Chthoniobacterales;Chthoniobacteraceae;Candidatus_Udaeobacter;	2.81	2.36	5.39e-05
Otu00015	Bacteria;Proteobacteria;Gammaproteobacteria;Betaproteobacteriales;Nitrosomonadaceae;Ellin6067;	2.59	2.24	0.000327	aerobic_ammonia_oxidation, nitrification
Otu00016	Bacteria;Acidobacteria;Acidobacteriia;Subgroup_2;Subgroup_2_fa;Subgroup_2_ge;	2.8	2.3	0.000236
Otu00019	Bacteria;Actinobacteria;Thermoleophilia;Solirubrobacterales;Solirubrobacteraceae;uncultured;	3.94	3.53	5.7e-05
Otu00020	Bacteria;Actinobacteria;Thermoleophilia;Solirubrobacterales;Solirubrobacteraceae;Conexibacter;	4.38	4.01	5.68e-05
Otu00021	Bacteria;Acidobacteria;Subgroup_6;Subgroup_6_or;Subgroup_6_fa;Subgroup_6_ge;	2.87	2.37	0.00112
Otu00022	Bacteria;Proteobacteria;Alphaproteobacteria;Rhizobiales;Xanthobacteraceae;Pseudolabrys;	4.26	3.89	5.68e-05
Otu00026	Bacteria;Proteobacteria;Alphaproteobacteria;Rhizobiales;Xanthobacteraceae;Xanthobacteraceae_unclassified;	4.23	3.83	5.68e-05
Otu00027	Bacteria;Acidobacteria;Acidobacteriia;Acidobacteriales;uncultured;uncultured_ge;	4.02	3.65	5.66e-05
Otu00029	Bacteria;Proteobacteria;Alphaproteobacteria;Rhizobiales;Xanthobacteraceae;Xanthobacteraceae_unclassified;	2.63	2.23	0.000166
Otu00032	Bacteria;WPS-2;WPS-2_cl;WPS-2_or;WPS-2_fa;WPS-2_ge;	2.77	2.22	0.00014
Otu00034	Bacteria;Proteobacteria;Gammaproteobacteria;WD260;WD260_fa;WD260_ge;	2.8	2.34	5.85e-05
Otu00035	Bacteria;Acidobacteria;Holophagae;Subgroup_7;Subgroup_7_fa;Subgroup_7_ge;	2.6	2.19	8.54e-05
Otu00037	Bacteria;Bacteroidetes;Bacteroidia;Sphingobacteriales;Sphingobacteriaceae;Mucilaginibacter;	4.42	4.11	5.7e-05
Otu00038	Bacteria;Proteobacteria;Gammaproteobacteria;Gammaproteobacteria_unclassified;Gammaproteobacteria_unclassified;Gammaproteobacteria_unclassified;	2.78	2.26	0.000299
Otu00039	Bacteria;Proteobacteria;Gammaproteobacteria;Gammaproteobacteria_Incertae_Sedis;Unknown_Family;Acidibacter;	2.7	2.16	5.57e-05
Otu00041	Bacteria;Proteobacteria;Alphaproteobacteria;Micropepsales;Micropepsaceae;uncultured;	3.02	2.66	8.16e-05
Otu00043	Bacteria;Acidobacteria;Acidobacteriia;Acidobacteriales;uncultured;uncultured_ge;	2.35	2.02	0.000354
Otu00046	Bacteria;Proteobacteria;Alphaproteobacteria;Rhizobiales;Xanthobacteraceae;uncultured;	2.5	2.03	0.00195
Otu00049	Bacteria;Chloroflexi;AD3;AD3_or;AD3_fa;AD3_ge;	3.97	3.53	5.66e-05
Otu00052	Bacteria;Proteobacteria;Alphaproteobacteria;Caulobacterales;Caulobacteraceae;Caulobacteraceae_unclassified;	2.74	2.44	5.23e-05
Otu00055	Bacteria;Proteobacteria;Alphaproteobacteria;Rhizobiales;Methyloligellaceae;uncultured;	3.68	3.16	5.64e-05
Otu00058	Bacteria;Actinobacteria;Acidimicrobiia;IMCC26256;IMCC26256_fa;IMCC26256_ge;	3.22	2.7	0.000105
Otu00065	Bacteria;Proteobacteria;Alphaproteobacteria;Elsterales;uncultured;uncultured_ge;	2.56	2.05	5.41e-05
Otu00067	Bacteria;Bacteria_unclassified;Bacteria_unclassified;Bacteria_unclassified;Bacteria_unclassified;Bacteria_unclassified;	3.11	2.72	5.53e-05
Otu00069	Bacteria;Chloroflexi;Ktedonobacteria;Ktedonobacterales;Ktedonobacteraceae;Ktedonobacteraceae_unclassified;	3.18	2.74	5.57e-05
Otu00070	Bacteria;Proteobacteria;Alphaproteobacteria;Micropepsales;Micropepsaceae;uncultured;	3.59	3.24	5.68e-05
Otu00072	Bacteria;Proteobacteria;Alphaproteobacteria;Acetobacterales;Acetobacteraceae;uncultured;	4.12	3.72	5.7e-05
Otu00073	Bacteria;Actinobacteria;Actinobacteria;Micrococcales;Intrasporangiaceae;Oryzihumus;	2.71	2.3	0.00016	aerobic_chemoheterotrophy, chemoheterotrophy
Otu00077	Bacteria;Proteobacteria;Alphaproteobacteria;Micropepsales;Micropepsaceae;Micropepsaceae_unclassified;	3.38	3.02	5.62e-05
Otu00080	Bacteria;Verrucomicrobia;Verrucomicrobiae;Pedosphaerales;Pedosphaeraceae;Pedosphaeraceae_ge;	4.2	3.88	5.68e-05
Otu00082	Bacteria;Actinobacteria;Thermoleophilia;Solirubrobacterales;Solirubrobacteraceae;Conexibacter;	3.51	3.14	5.62e-05
Otu00084	Bacteria;Chlamydiae;Chlamydiae;Chlamydiales;cvE6;cvE6_ge;	4.35	3.93	0.000346	parasite
Otu00086	Bacteria;Chloroflexi;AD3;AD3_or;AD3_fa;AD3_ge;	2.55	2.07	0.000204
Otu00089	Bacteria;Bacteria_unclassified;Bacteria_unclassified;Bacteria_unclassified;Bacteria_unclassified;Bacteria_unclassified;	3.03	2.62	5.45e-05
Otu00090	Bacteria;Bacteroidetes;Bacteroidia;Chitinophagales;Chitinophagaceae;uncultured;	2.93	2.57	5.51e-05
Otu00091	Bacteria;Proteobacteria;Alphaproteobacteria;Reyranellales;Reyranellaceae;Reyranella;	4.09	3.42	9.4e-05	aerobic_chemoheterotrophy, chemoheterotrophy
Otu00092	Bacteria;Acidobacteria;Acidobacteriia;Acidobacteriales;Acidobacteriaceae_;Granulicella;	4.06	3.64	5.7e-05	aerobic_chemoheterotrophy, chemoheterotrophy
Otu00095	Bacteria;Bacteroidetes;Bacteroidia;Sphingobacteriales;CWT_CU03-E12;CWT_CU03-E12_ge;	3.86	3.63	5.53e-05
Otu00096	Bacteria;Actinobacteria;Acidimicrobiia;IMCC26256;IMCC26256_fa;IMCC26256_ge;	2.85	2.46	0.000215
Otu00099	Bacteria;Verrucomicrobia;Verrucomicrobiae;Chthoniobacterales;Chthoniobacteraceae;Candidatus_Udaeobacter;	2.48	2.22	9.6e-05
Otu00101	Bacteria;Proteobacteria;Gammaproteobacteria;Betaproteobacteriales;Neisseriaceae;uncultured;	2.91	2.59	6.69e-05
Otu00104	Bacteria;WPS-2;WPS-2_cl;WPS-2_or;WPS-2_fa;WPS-2_ge;	2.96	2.58	5.17e-05
Otu00105	Bacteria;Proteobacteria;Alphaproteobacteria;Micropepsales;Micropepsaceae;uncultured;	3.02	2.68	5.55e-05
Otu00109	Bacteria;Proteobacteria;Deltaproteobacteria;RCP2-54;RCP2-54_fa;RCP2-54_ge;	3.5	3.09	5.62e-05
Otu00110	Bacteria;Proteobacteria;Gammaproteobacteria;Gammaproteobacteria_Incertae_Sedis;Unknown_Family;Acidibacter;	2.52	2.17	0.00013
Otu00111	Bacteria;Proteobacteria;Alphaproteobacteria;Micropepsales;Micropepsaceae;uncultured;	4	3.51	5.68e-05
Otu00115	Bacteria;Actinobacteria;Thermoleophilia;Gaiellales;uncultured;uncultured_ge;	4.15	3.83	5.68e-05
Otu00117	Bacteria;Proteobacteria;Alphaproteobacteria;Rhizobiales;Xanthobacteraceae;Xanthobacteraceae_unclassified;	3.9	3.33	9.4e-05
Otu00118	Bacteria;Actinobacteria;Actinobacteria;Frankiales;Frankiaceae;Jatrophihabitans;	3.73	3.4	5.68e-05
Otu00119	Bacteria;Bacteria_unclassified;Bacteria_unclassified;Bacteria_unclassified;Bacteria_unclassified;Bacteria_unclassified;	2.78	2.31	7.76e-05
Otu00123	Archaea;Thaumarchaeota;Nitrososphaeria;Nitrososphaerales;Nitrososphaeraceae;Nitrososphaeraceae_ge;	2.56	2.22	0.00065	aerobic_ammonia_oxidation, nitrification
Otu00130	Bacteria;Bacteroidetes;Bacteroidia;Sphingobacteriales;Sphingobacteriaceae;Mucilaginibacter;	3.73	3.35	5.66e-05
Otu00132	Bacteria;Proteobacteria;Gammaproteobacteria;Diplorickettsiales;Diplorickettsiaceae;uncultured;	3.98	3.54	9.33e-05
Otu00135	Bacteria;Bacteroidetes;Bacteroidia;Chitinophagales;Chitinophagaceae;uncultured;	2.5	2.28	4.07e-05
Otu00138	Bacteria;WPS-2;WPS-2_cl;WPS-2_or;WPS-2_fa;WPS-2_ge;	4.04	3.7	5.7e-05
Otu00140	Bacteria;Chloroflexi;AD3;AD3_or;AD3_fa;AD3_ge;	3.48	3.05	5.64e-05
Otu00145	Bacteria;Chloroflexi;AD3;AD3_or;AD3_fa;AD3_ge;	3.47	3.04	5.68e-05
Otu00146	Bacteria;Actinobacteria;Thermoleophilia;Gaiellales;uncultured;uncultured_ge;	3.38	2.99	5.55e-05
Otu00151	Bacteria;Proteobacteria;Alphaproteobacteria;Acetobacterales;Acetobacteraceae;Acetobacteraceae_unclassified;	3.66	3.36	5.57e-05
Otu00152	Bacteria;Proteobacteria;Gammaproteobacteria;Diplorickettsiales;Diplorickettsiaceae;uncultured;	4.06	3.61	5.68e-05
Otu00153	Bacteria;Actinobacteria;Actinobacteria;Micrococcales;Microbacteriaceae;Microbacteriaceae_unclassified;	3.05	2.58	0.000743
Otu00154	Bacteria;Chloroflexi;Ktedonobacteria;Ktedonobacterales;Ktedonobacteraceae;1921-3;	3.97	3.51	5.7e-05
Otu00158	Bacteria;Actinobacteria;Thermoleophilia;Gaiellales;Gaiellales_unclassified;Gaiellales_unclassified;	3.32	2.9	5.66e-05
Otu00162	Bacteria;Bacteroidetes;Bacteroidia;Sphingobacteriales;Sphingobacteriales_unclassified;Sphingobacteriales_unclassified;	2.42	2.22	0.00128
Otu00165	Bacteria;Actinobacteria;Thermoleophilia;Gaiellales;uncultured;uncultured_ge;	4.02	3.69	5.68e-05
Otu00166	Bacteria;Proteobacteria;Alphaproteobacteria;Rhizobiales;Beijerinckiaceae;Roseiarcus;	2.94	2.54	5.57e-05
Otu00167	Bacteria;Chloroflexi;Ktedonobacteria;Ktedonobacterales;Ktedonobacteraceae;Ktedonobacteraceae_unclassified;	2.92	2.41	5.62e-05
Otu00170	Bacteria;Chloroflexi;Ktedonobacteria;Ktedonobacterales;Ktedonobacteraceae;1921-2;	3.2	2.59	7.33e-05
Otu00172	Bacteria;Proteobacteria;Alphaproteobacteria;Acetobacterales;Acetobacteraceae;Acidocella;	4.02	3.62	5.68e-05	aerobic_chemoheterotrophy, chemoheterotrophy
Otu00173	Bacteria;Actinobacteria;Thermoleophilia;Gaiellales;uncultured;uncultured_ge;	3.36	2.92	5.62e-05
Otu00178	Bacteria;Actinobacteria;Acidimicrobiia;uncultured;uncultured_fa;uncultured_ge;	3.02	2.64	5.53e-05
Otu00184	Bacteria;Actinobacteria;Thermoleophilia;Solirubrobacterales;Solirubrobacterales_unclassified;Solirubrobacterales_unclassified;	3.39	3.02	5.7e-05
Otu00188	Bacteria;Bacteroidetes;Bacteroidia;Sphingobacteriales;Sphingobacteriaceae;Mucilaginibacter;	3.46	3.16	4.55e-05
Otu00191	Bacteria;WPS-2;WPS-2_cl;WPS-2_or;WPS-2_fa;WPS-2_ge;	3.82	3.45	5.66e-05
Otu00195	Bacteria;Proteobacteria;Alphaproteobacteria;Rhizobiales;Beijerinckiaceae;Beijerinckiaceae_unclassified;	2.54	2.19	0.000113
Otu00196	Bacteria;Acidobacteria;Acidobacteriia;Acidobacteriales;Acidobacteriaceae_;Acidipila;	3.42	2.91	5.66e-05
Otu00198	Bacteria;Actinobacteria;Actinobacteria;Frankiales;uncultured;uncultured_ge;	2.95	2.61	0.000302
Otu00200	Bacteria;Bacteroidetes;Bacteroidia;Sphingobacteriales;Sphingobacteriaceae;Sphingobacteriaceae_unclassified;	3.18	2.38	0.00416
Otu00201	Bacteria;Gemmatimonadetes;Gemmatimonadetes;Gemmatimonadales;Gemmatimonadaceae;uncultured;	2.54	2.14	5.25e-05
Otu00204	Bacteria;Bacteroidetes;Bacteroidia;Sphingobacteriales;Sphingobacteriaceae;Mucilaginibacter;	3.38	3.06	5.59e-05
Otu00208	Bacteria;Proteobacteria;Alphaproteobacteria;Micropepsales;Micropepsaceae;uncultured;	2.61	2.18	6.77e-05
Otu00213	Bacteria;Actinobacteria;Acidimicrobiia;Acidimicrobiia_unclassified;Acidimicrobiia_unclassified;Acidimicrobiia_unclassified;	2.58	2.24	5.05e-05
Otu00214	Bacteria;Actinobacteria;Actinobacteria;Propionibacteriales;Nocardioidaceae;Marmoricola;	3.63	3.34	0.00556	aerobic_chemoheterotrophy, chemoheterotrophy
Otu00220	Bacteria;Actinobacteria;Thermoleophilia;Solirubrobacterales;67-14;67-14_ge;	3.39	2.98	7.15e-05
Otu00221	Bacteria;Actinobacteria;Thermoleophilia;Gaiellales;Gaiellales_unclassified;Gaiellales_unclassified;	2.69	2.23	5.64e-05
Otu00223	Bacteria;Acidobacteria;Acidobacteriia;Acidobacteriales;Acidobacteriaceae_;Acidobacteriaceae__unclassified;	3.42	3.08	5.41e-05
Otu00227	Bacteria;Chloroflexi;AD3;AD3_or;AD3_fa;AD3_ge;	2.98	2.61	5.51e-05
Otu00231	Bacteria;Proteobacteria;Alphaproteobacteria;Caulobacterales;Caulobacteraceae;Caulobacteraceae_unclassified;	2.48	2.12	0.000452
Otu00232	Bacteria;Actinobacteria;Actinobacteria;Frankiales;Acidothermaceae;Acidothermus;	3.21	2.68	0.000304	cellulolysis, aerobic_chemoheterotrophy, chemoheterotrophy
Otu00233	Bacteria;Actinobacteria;Acidimicrobiia;uncultured;uncultured_fa;uncultured_ge;	3.74	3.44	5.66e-05
Otu00244	Bacteria;Chloroflexi;AD3;AD3_or;AD3_fa;AD3_ge;	2.86	2.3	0.0014
Otu00246	Bacteria;Proteobacteria;Gammaproteobacteria;Gammaproteobacteria_unclassified;Gammaproteobacteria_unclassified;Gammaproteobacteria_unclassified;	3.78	3.31	5.7e-05
Otu00250	Bacteria;Verrucomicrobia;Verrucomicrobiae;Pedosphaerales;Pedosphaeraceae;Pedosphaeraceae_ge;	3.15	2.84	5.41e-05
Otu00251	Bacteria;Proteobacteria;Gammaproteobacteria;Gammaproteobacteria_Incertae_Sedis;Unknown_Family;Candidatus_Ovatusbacter;	3.72	3.28	5.64e-05
Otu00254	Bacteria;Bacteroidetes;Bacteroidia;Sphingobacteriales;Sphingobacteriaceae;Mucilaginibacter;	3.53	3.08	5.68e-05
Otu00256	Bacteria;WPS-2;WPS-2_cl;WPS-2_or;WPS-2_fa;WPS-2_ge;	3.49	3.23	9.23e-05
Otu00264	Bacteria;Chloroflexi;AD3;AD3_or;AD3_fa;AD3_ge;	2.84	2.45	5.47e-05
Otu00266	Bacteria;Actinobacteria;Thermoleophilia;Solirubrobacterales;Solirubrobacteraceae;Conexibacter;	3.28	3.01	9.23e-05
Otu00271	Bacteria;WPS-2;WPS-2_cl;WPS-2_or;WPS-2_fa;WPS-2_ge;	3.46	3.17	5.62e-05
Otu00272	Bacteria;Actinobacteria;Acidimicrobiia;uncultured;uncultured_fa;uncultured_ge;	3.62	3.29	5.66e-05
Otu00275	Bacteria;Verrucomicrobia;Verrucomicrobiae;Methylacidiphilales;Methylacidiphilaceae;uncultured;	2.69	2.03	8.66e-05
Otu00277	Bacteria;Actinobacteria;Actinobacteria;Frankiales;Frankiales_unclassified;Frankiales_unclassified;	3.28	2.89	5.59e-05
Otu00281	Bacteria;Actinobacteria;Thermoleophilia;Gaiellales;uncultured;uncultured_ge;	2.72	2.35	0.000213
Otu00283	Bacteria;Actinobacteria;Acidimicrobiia;uncultured;uncultured_fa;uncultured_ge;	3.22	2.87	5.59e-05
Otu00290	Bacteria;Armatimonadetes;Armatimonadia;Armatimonadales;Armatimonadales_fa;Armatimonadales_ge;	3.42	3.07	5.47e-05
Otu00291	Bacteria;Proteobacteria;Alphaproteobacteria;Rhizobiales;Xanthobacteraceae;Xanthobacteraceae_unclassified;	3.62	3.04	0.00128
Otu00292	Bacteria;Proteobacteria;Alphaproteobacteria;Caulobacterales;Caulobacteraceae;Caulobacteraceae_unclassified;	3.56	3.23	5.66e-05
Otu00297	Bacteria;Proteobacteria;Alphaproteobacteria;Sphingomonadales;Sphingomonadaceae;Sphingomonadaceae_unclassified;	2.87	2.4	8.91e-05	aerobic_chemoheterotrophy,chemoheterotrophy
Otu00299	Bacteria;Actinobacteria;Acidimicrobiia;Acidimicrobiia_unclassified;Acidimicrobiia_unclassified;Acidimicrobiia_unclassified;	3.05	2.62	5.55e-05
Otu00305	Bacteria;Actinobacteria;Thermoleophilia;Gaiellales;uncultured;uncultured_ge;	3.51	3.16	5.59e-05
Otu00314	Bacteria;Planctomycetes;Planctomycetacia;Isosphaerales;Isosphaeraceae;Singulisphaera;	3.64	3.04	0.0006	aerobic_chemoheterotrophy, ureolysis, chemoheterotrophy
Otu00317	Bacteria;Actinobacteria;Actinobacteria;Frankiales;uncultured;uncultured_ge;	3.72	3.44	5.66e-05
Otu00318	Bacteria;WPS-2;WPS-2_cl;WPS-2_or;WPS-2_fa;WPS-2_ge;	3.61	3.22	7.05e-05
Otu00321	Bacteria;Actinobacteria;Acidimicrobiia;IMCC26256;IMCC26256_fa;IMCC26256_ge;	2.67	2.18	0.00066
Otu00324	Bacteria;Chloroflexi;Ktedonobacteria;Ktedonobacterales;Ktedonobacteraceae;Ktedonobacteraceae_unclassified;	3	2.63	5.62e-05
Otu00330	Bacteria;Proteobacteria;Gammaproteobacteria;Diplorickettsiales;Diplorickettsiaceae;uncultured;	2.55	2.28	4.53e-05
Otu00331	Bacteria;Proteobacteria;Gammaproteobacteria;Diplorickettsiales;Diplorickettsiaceae;uncultured;	3.67	3.2	5.68e-05
Otu00335	Bacteria;Acidobacteria;Acidobacteriia;Subgroup_2;Subgroup_2_fa;Subgroup_2_ge;	2.53	2.33	9.97e-05
Otu00339	Bacteria;Acidobacteria;Acidobacteriia;Solibacterales;Solibacteraceae_;Bryobacter;	2.52	2.17	5.15e-05	aerobic_chemoheterotrophy, chemoheterotrophy
Otu00347	Bacteria;Proteobacteria;Gammaproteobacteria;Diplorickettsiales;Diplorickettsiaceae;Diplorickettsiaceae_unclassified;	3.64	3.16	0.00504
Otu00351	Bacteria;Actinobacteria;Acidimicrobiia;uncultured;uncultured_fa;uncultured_ge;	3.64	3.34	5.68e-05
Otu00356	Bacteria;Proteobacteria;Alphaproteobacteria;Reyranellales;Reyranellaceae;Reyranella;	3.4	2.99	5.66e-05	aerobic_chemoheterotrophy, chemoheterotrophy
Otu00359	Bacteria;Proteobacteria;Alphaproteobacteria;Elsterales;Elsteraceae;uncultured;	3.48	3.12	5.57e-05
Otu00366	Bacteria;Proteobacteria;Alphaproteobacteria;Micropepsales;Micropepsaceae;uncultured;	3.37	2.84	0.000245
Otu00367	Bacteria;Chloroflexi;Ktedonobacteria;Ktedonobacterales;Ktedonobacteraceae;Ktedonobacteraceae_unclassified;	3.47	2.89	0.000242
Otu00371	Bacteria;WPS-2;WPS-2_cl;WPS-2_or;WPS-2_fa;WPS-2_ge;	3.34	3.03	5.62e-05
Otu00375	Bacteria;Proteobacteria;Gammaproteobacteria;Gammaproteobacteria_Incertae_Sedis;Unknown_Family;Candidatus_Ovatusbacter;	2.54	2.08	0.000369
Otu00376	Bacteria;Proteobacteria;Gammaproteobacteria;Gammaproteobacteria_unclassified;Gammaproteobacteria_unclassified;Gammaproteobacteria_unclassified;	2.88	2.43	0.00229
Otu00378	Bacteria;Proteobacteria;Alphaproteobacteria;Rhizobiales;Rhizobiales_unclassified;Rhizobiales_unclassified;	3.49	2.79	0.00948
Otu00389	Bacteria;Proteobacteria;Gammaproteobacteria;Betaproteobacteriales;Burkholderiaceae;Burkholderiaceae_unclassified;	2.85	2.42	5.41e-05
Otu00399	Bacteria;Bacteroidetes;Bacteroidia;Chitinophagales;Chitinophagales_unclassified;Chitinophagales_unclassified;	3.31	2.91	5.59e-05
Otu00402	Bacteria;Chloroflexi;Ktedonobacteria;Ktedonobacterales;Ktedonobacteraceae;JG30a-KF-32;	2.98	2.42	0.000115
Otu00403	Bacteria;Acidobacteria;Acidobacteriia;Acidobacteriales;Acidobacteriaceae_;Acidobacteriaceae__unclassified;	3.56	3.25	5.55e-05
Otu00406	Bacteria;Bacteroidetes;Bacteroidetes_unclassified;Bacteroidetes_unclassified;Bacteroidetes_unclassified;Bacteroidetes_unclassified;	3.41	3.12	5.27e-05
Otu00409	Bacteria;Proteobacteria;Alphaproteobacteria;Caulobacterales;Caulobacteraceae;uncultured;	3.04	2.74	5.96e-05
Otu00411	Bacteria;Chloroflexi;Ktedonobacteria;Ktedonobacterales;Ktedonobacteraceae;Ktedonobacteraceae_unclassified;	2.59	2.1	0.000374
Otu00413	Bacteria;WPS-2;WPS-2_cl;WPS-2_or;WPS-2_fa;WPS-2_ge;	3.48	3.11	5.68e-05
Otu00420	Bacteria;Proteobacteria;Gammaproteobacteria;Diplorickettsiales;Diplorickettsiaceae;uncultured;	2.69	2.31	5.29e-05
Otu00423	Bacteria;Chloroflexi;Ktedonobacteria;Ktedonobacterales;Ktedonobacteraceae;Ktedonobacteraceae_unclassified;	2.6	2.12	7.93e-05
Otu00424	Bacteria;Proteobacteria;Alphaproteobacteria;Micropepsales;Micropepsaceae;uncultured;	2.76	2.3	0.000502
Otu00437	Bacteria;Chloroflexi;Ktedonobacteria;Ktedonobacterales;Ktedonobacteraceae;Ktedonobacteraceae_unclassified;	2.52	2.01	0.000165
Otu00442	Bacteria;Planctomycetes;Phycisphaerae;Tepidisphaerales;WD2101_soil_group;WD2101_soil_group_ge;	2.5	2.17	3.99e-05
Otu00444	Bacteria;Proteobacteria;Alphaproteobacteria;Caulobacterales;Caulobacteraceae;uncultured;	2.94	2.62	5.37e-05
Otu00455	Bacteria;Proteobacteria;Alphaproteobacteria;Micropepsales;Micropepsaceae;uncultured;	3.16	2.9	5.57e-05
Otu00457	Bacteria;Proteobacteria;Alphaproteobacteria;Paracaedibacterales;Paracaedibacteraceae;Candidatus_Paracaedibacter;	3.05	2.63	0.00372
Otu00460	Bacteria;Proteobacteria;Gammaproteobacteria;Diplorickettsiales;Diplorickettsiaceae;uncultured;	2.48	2.05	0.000829
Otu00461	Bacteria;Chloroflexi;Ktedonobacteria;B12-WMSP1;B12-WMSP1_fa;B12-WMSP1_ge;	2.32	2.02	0.00052
Otu00462	Bacteria;Actinobacteria;Thermoleophilia;Gaiellales;Gaiellales_unclassified;Gaiellales_unclassified;	2.76	2.28	9.1e-05
Otu00464	Bacteria;Proteobacteria;Gammaproteobacteria;Diplorickettsiales;Diplorickettsiaceae;uncultured;	3.46	2.96	7.31e-05
Otu00465	Bacteria;Proteobacteria;Gammaproteobacteria;Gammaproteobacteria_unclassified;Gammaproteobacteria_unclassified;Gammaproteobacteria_unclassified;	3.27	2.74	0.00043
Otu00467	Bacteria;WPS-2;WPS-2_cl;WPS-2_or;WPS-2_fa;WPS-2_ge;	3.41	2.97	5.66e-05
Otu00473	Bacteria;Actinobacteria;Thermoleophilia;Solirubrobacterales;Solirubrobacteraceae;Solirubrobacteraceae_unclassified;	3.35	2.88	0.000218
Otu00474	Bacteria;Actinobacteria;Thermoleophilia;Gaiellales;uncultured;uncultured_ge;	3.15	2.8	5.43e-05
Otu00485	Bacteria;Proteobacteria;Alphaproteobacteria;Azospirillales;Inquilinaceae;Inquilinus;	2.34	2.09	0.000414
Otu00491	Bacteria;Proteobacteria;Alphaproteobacteria;Acetobacterales;Acetobacteraceae;Acetobacteraceae_unclassified;	3.16	2.76	5.57e-05
Otu00493	Bacteria;Proteobacteria;Gammaproteobacteria;Gammaproteobacteria_unclassified;Gammaproteobacteria_unclassified;Gammaproteobacteria_unclassified;	3.44	2.88	0.000387
Otu00495	Bacteria;WPS-2;WPS-2_cl;WPS-2_or;WPS-2_fa;WPS-2_ge;	3.36	2.98	5.57e-05
Otu00506	Bacteria;Actinobacteria;Thermoleophilia;Gaiellales;Gaiellales_unclassified;Gaiellales_unclassified;	2.78	2.29	9.14e-05
Otu00507	Bacteria;Planctomycetes;Planctomycetacia;Isosphaerales;Isosphaeraceae;Isosphaeraceae_unclassified;	3.32	2.81	0.000119
Otu00512	Bacteria;Proteobacteria;Gammaproteobacteria;Coxiellales;Coxiellaceae;Coxiella;	3.4	3.03	0.000602	pathogen/parasite/symbiont
Otu00513	Bacteria;Actinobacteria;Thermoleophilia;Gaiellales;uncultured;uncultured_ge;	3	2.53	6.31e-05
Otu00514	Bacteria;Actinobacteria;Actinobacteria;Frankiales;Acidothermaceae;Acidothermus;	2.71	2.23	0.00325	cellulolysis, aerobic_chemoheterotrophy, chemoheterotrophy
Otu00516	Bacteria;Proteobacteria;Gammaproteobacteria;Diplorickettsiales;Diplorickettsiaceae;uncultured;	3.45	3.03	0.000105
Otu00526	Bacteria;Armatimonadetes;Armatimonadia;Armatimonadales;Armatimonadales_fa;Armatimonadales_ge;	2.61	2.38	0.00393
Otu00527	Bacteria;Actinobacteria;Thermoleophilia;Solirubrobacterales;Solirubrobacteraceae;Solirubrobacteraceae_unclassified;	2.83	2.49	0.00015
Otu00531	Bacteria;Verrucomicrobia;Verrucomicrobiae;Pedosphaerales;Pedosphaeraceae;Pedosphaeraceae_ge;	3.04	2.61	0.00017
Otu00535	Bacteria;Actinobacteria;Thermoleophilia;Solirubrobacterales;67-14;67-14_ge;	2.67	2.2	0.000143
Otu00541	Bacteria;WPS-2;WPS-2_cl;WPS-2_or;WPS-2_fa;WPS-2_ge;	2.45	2.08	5.68e-05
Otu00542	Bacteria;Actinobacteria;Acidimicrobiia;Acidimicrobiia_unclassified;Acidimicrobiia_unclassified;Acidimicrobiia_unclassified;	3.43	3.06	5.64e-05
Otu00545	Bacteria;Actinobacteria;Actinobacteria;Frankiales;Frankiales_unclassified;Frankiales_unclassified;	2.86	2.39	0.000382
Otu00561	Bacteria;Actinobacteria;Thermoleophilia;Gaiellales;uncultured;uncultured_ge;	3.06	2.55	9.3e-05
Otu00562	Bacteria;Proteobacteria;Alphaproteobacteria;Holosporales;Holosporaceae;uncultured;	2.62	2.05	0.000416	parasite
Otu00568	Bacteria;Chloroflexi;Ktedonobacteria;Ktedonobacterales;Ktedonobacteraceae;Ktedonobacteraceae_unclassified;	3.34	2.86	5.47e-05
Otu00569	Bacteria;Verrucomicrobia;Verrucomicrobiae;Opitutales;Opitutaceae;Opitutaceae_unclassified;	2.79	2.5	4.84e-05
Otu00570	Bacteria;Acidobacteria;Acidobacteriia;Acidobacteriales;Acidobacteriaceae_;Acidobacteriaceae__unclassified;	3.28	3.02	4.06e-05
Otu00573	Bacteria;Proteobacteria;Gammaproteobacteria;Gammaproteobacteria_Incertae_Sedis;Unknown_Family;Candidatus_Ovatusbacter;	3.11	2.8	5.49e-05
Otu00577	Bacteria;Actinobacteria;Actinobacteria;Frankiales;uncultured;uncultured_ge;	3.18	2.86	5.57e-05
Otu00587	Bacteria;Bacteria_unclassified;Bacteria_unclassified;Bacteria_unclassified;Bacteria_unclassified;Bacteria_unclassified;	3.37	3.04	5.64e-05
Otu00591	Bacteria;Actinobacteria;Acidimicrobiia;IMCC26256;IMCC26256_fa;IMCC26256_ge;	3.27	2.96	5.53e-05
Otu00595	Bacteria;Dependentiae;Babeliae;Babeliales;Vermiphilaceae;Vermiphilaceae_ge;	3.04	2.58	0.000104
Otu00609	Bacteria;FCPU426;FCPU426_cl;FCPU426_or;FCPU426_fa;FCPU426_ge;	2.73	2.36	0.0052
Otu00616	Bacteria;WPS-2;WPS-2_cl;WPS-2_or;WPS-2_fa;WPS-2_ge;	3.15	2.9	5.43e-05
Otu00619	Bacteria;Acidobacteria;Acidobacteriia;Acidobacteriales;Acidobacteriaceae_;Granulicella;	2.99	2.62	5.35e-05	aerobic_chemoheterotrophy, chemoheterotrophy
Otu00621	Bacteria;Proteobacteria;Alphaproteobacteria;Alphaproteobacteria_unclassified;Alphaproteobacteria_unclassified;Alphaproteobacteria_unclassified;	2.65	2.2	0.000131
Otu00628	Bacteria;Proteobacteria;Gammaproteobacteria;Coxiellales;Coxiellaceae;Coxiella;	3.07	2.69	5.55e-05	pathogen/parasite/symbiont
Otu00646	Bacteria;Proteobacteria;Gammaproteobacteria;Diplorickettsiales;Diplorickettsiaceae;uncultured;	2.9	2.44	0.000104
Otu00647	Bacteria;Chloroflexi;Ktedonobacteria;B12-WMSP1;B12-WMSP1_fa;B12-WMSP1_ge;	2.6	2.2	5.41e-05
Otu00653	Bacteria;WPS-2;WPS-2_cl;WPS-2_or;WPS-2_fa;WPS-2_ge;	3.24	2.87	5.55e-05
Otu00658	Bacteria;WPS-2;WPS-2_cl;WPS-2_or;WPS-2_fa;WPS-2_ge;	2.88	2.52	5.59e-05
Otu00661	Bacteria;Actinobacteria;Acidimicrobiia;Acidimicrobiia_unclassified;Acidimicrobiia_unclassified;Acidimicrobiia_unclassified;	2.41	2.06	6.87e-05
Otu00668	Bacteria;Proteobacteria;Gammaproteobacteria;Gammaproteobacteria_unclassified;Gammaproteobacteria_unclassified;Gammaproteobacteria_unclassified;	3.26	2.91	5.64e-05
Otu00680	Bacteria;Actinobacteria;Actinobacteria;Frankiales;Frankiaceae;Jatrophihabitans;	2.88	2.51	5.55e-05
Otu00700	Bacteria;Chloroflexi;Ktedonobacteria;B12-WMSP1;B12-WMSP1_fa;B12-WMSP1_ge;	3.06	2.71	5.57e-05
Otu00703	Bacteria;Actinobacteria;Actinobacteria;Frankiales;Acidothermaceae;Acidothermus;	2.67	2.19	0.000164	cellulolysis, aerobic_chemoheterotrophy, chemoheterotrophy
Otu00704	Bacteria;Actinobacteria;Acidimicrobiia;IMCC26256;IMCC26256_fa;IMCC26256_ge;	3.23	2.92	6.08e-05
Otu00709	Bacteria;Proteobacteria;Gammaproteobacteria;Diplorickettsiales;Diplorickettsiaceae;uncultured;	3.26	2.87	5.66e-05
Otu00711	Bacteria;Dependentiae;Babeliae;Babeliales;UBA12409;UBA12409_ge;	2.62	2.23	0.000338
Otu00728	Bacteria;Bacteroidetes;Bacteroidia;Chitinophagales;Chitinophagaceae;Heliimonas;	3.09	2.78	5.43e-05
Otu00737	Bacteria;Proteobacteria;Gammaproteobacteria;Gammaproteobacteria_unclassified;Gammaproteobacteria_unclassified;Gammaproteobacteria_unclassified;	2.44	2.11	0.01
Otu00744	Bacteria;Proteobacteria;Gammaproteobacteria;Gammaproteobacteria_Incertae_Sedis;Unknown_Family;Candidatus_Ovatusbacter;	2.64	2.4	7.02e-05
Otu00746	Bacteria;Proteobacteria;Alphaproteobacteria;Alphaproteobacteria_unclassified;Alphaproteobacteria_unclassified;Alphaproteobacteria_unclassified;	2.36	2.05	0.000329
Otu00756	Bacteria;Proteobacteria;Alphaproteobacteria;Caulobacterales;Caulobacteraceae;Asticcacaulis;	2.75	2.27	0.00112	aerobic_chemoheterotrophy, chemoheterotrophy
Otu00788	Bacteria;Actinobacteria;Thermoleophilia;Solirubrobacterales;Solirubrobacteraceae;Solirubrobacteraceae_unclassified;	2.46	2.01	0.000319
Otu00795	Bacteria;Chloroflexi;Ktedonobacteria;Ktedonobacterales;Ktedonobacteraceae;JG30a-KF-32;	2.56	2.1	8.01e-05
Otu00826	Bacteria;Chloroflexi;Ktedonobacteria;Ktedonobacterales;Ktedonobacteraceae;JG30a-KF-32;	2.64	2.2	0.000117
Otu00839	Bacteria;Actinobacteria;Acidimicrobiia;uncultured;uncultured_fa;uncultured_ge;	2.6	2.22	6.89e-05
Otu00842	Bacteria;Actinobacteria;Thermoleophilia;Solirubrobacterales;Solirubrobacterales_unclassified;Solirubrobacterales_unclassified;	2.8	2.39	0.000102
Otu00845	Bacteria;Actinobacteria;Thermoleophilia;Solirubrobacterales;Solirubrobacterales_unclassified;Solirubrobacterales_unclassified;	3.16	2.93	0.00193
Otu00851	Bacteria;Chloroflexi;Ktedonobacteria;Ktedonobacterales;Ktedonobacteraceae;Ktedonobacteraceae_unclassified;	2.62	2.22	0.0135
Otu00877	Bacteria;WPS-2;WPS-2_cl;WPS-2_or;WPS-2_fa;WPS-2_ge;	3.09	2.69	5.53e-05
Otu00884	Bacteria;Verrucomicrobia;Verrucomicrobiae;Pedosphaerales;Pedosphaeraceae;Pedosphaeraceae_ge;	2.8	2.36	0.000265
Otu00887	Bacteria;Proteobacteria;Gammaproteobacteria;Gammaproteobacteria_unclassified;Gammaproteobacteria_unclassified;Gammaproteobacteria_unclassified;	2.71	2.4	0.000163
Otu00895	Bacteria;Proteobacteria;Gammaproteobacteria;Coxiellales;Coxiellaceae;Coxiella;	3	2.57	5.59e-05	pathogen/parasite/symbiont
Otu00907	Bacteria;Proteobacteria;Alphaproteobacteria;Elsterales;uncultured;uncultured_ge;	3.02	2.63	5.55e-05
Otu00910	Bacteria;Acidobacteria;Acidobacteriia;Acidobacteriales;Acidobacteriaceae_;Acidobacteriaceae__unclassified;	3.01	2.72	3.52e-05
Otu00917	Bacteria;Acidobacteria;Acidobacteriia;Subgroup_2;Subgroup_2_fa;Subgroup_2_ge;	2.44	2.14	0.000142
Otu00923	Bacteria;WPS-2;WPS-2_cl;WPS-2_or;WPS-2_fa;WPS-2_ge;	2.52	2.27	5.41e-05
Otu00940	Bacteria;Proteobacteria;Gammaproteobacteria;Diplorickettsiales;Diplorickettsiaceae;Diplorickettsiaceae_unclassified;	2.79	2.3	6.1e-05
Otu00947	Bacteria;Proteobacteria;Alphaproteobacteria;Paracaedibacterales;Paracaedibacteraceae;Candidatus_Captivus;	3	2.66	5.62e-05
Otu00948	Bacteria;Proteobacteria;Alphaproteobacteria;Micropepsales;Micropepsaceae;uncultured;	3.03	2.67	7.28e-05
Otu00969	Bacteria;Proteobacteria;Alphaproteobacteria;Caulobacterales;Caulobacteraceae;Phenylobacterium;	2.83	2.41	7.12e-05
Otu00971	Bacteria;Proteobacteria;Gammaproteobacteria;Coxiellales;Coxiellaceae;Coxiella;	2.89	2.41	0.00053	pathogen/parasite/symbiont
Otu00980	Bacteria;Proteobacteria;Alphaproteobacteria;Acetobacterales;Acetobacteraceae;Acetobacteraceae_unclassified;	3.06	2.72	5.53e-05
Otu00984	Bacteria;Actinobacteria;Actinobacteria;Frankiales;Acidothermaceae;Acidothermus;	2.65	2.19	0.000201	cellulolysis, aerobic_chemoheterotrophy, chemoheterotrophy
Otu00990	Bacteria;Planctomycetes;Planctomycetacia;Isosphaerales;Isosphaeraceae;Singulisphaera;	3.02	2.74	5.59e-05	aerobic_chemoheterotrophy, ureolysis, chemoheterotrophy
Otu00997	Bacteria;WPS-2;WPS-2_cl;WPS-2_or;WPS-2_fa;WPS-2_ge;	2.81	2.39	5.57e-05
Otu01005	Bacteria;Planctomycetes;Planctomycetacia;Planctomycetales;Schlesneriaceae;Schlesneria;	2.67	2.28	0.000236	aerobic_chemoheterotrophy, nitrate_respiration, nitrate_reduction, nitrogen_respiration, chemoheterotrophy
Otu01029	Bacteria;Acidobacteria;Acidobacteriia;Acidobacteriales;Acidobacteriaceae_;Granulicella;	2.71	2.42	3.88e-05	aerobic_chemoheterotrophy, chemoheterotrophy
Otu01059	Bacteria;Chloroflexi;Ktedonobacteria;B12-WMSP1;B12-WMSP1_fa;B12-WMSP1_ge;	2.38	2.1	0.000154
Otu01062	Bacteria;Acidobacteria;Acidobacteriia;Acidobacteriales;Acidobacteriaceae_;uncultured;	3	2.72	5.53e-05
Otu01083	Bacteria;WPS-2;WPS-2_cl;WPS-2_or;WPS-2_fa;WPS-2_ge;	3.01	2.62	5.51e-05
Otu01096	Bacteria;WPS-2;WPS-2_cl;WPS-2_or;WPS-2_fa;WPS-2_ge;	2.39	2.13	0.00046
Otu01101	Bacteria;Chloroflexi;Ktedonobacteria;B12-WMSP1;B12-WMSP1_fa;B12-WMSP1_ge;	2.72	2.39	6.97e-05
Otu01114	Bacteria;Actinobacteria;Thermoleophilia;Gaiellales;uncultured;uncultured_ge;	2.73	2.38	5.35e-05
Otu01123	Bacteria;Actinobacteria;Acidimicrobiia;uncultured;uncultured_fa;uncultured_ge;	2.7	2.4	5.21e-05
Otu01151	Bacteria;Chloroflexi;AD3;AD3_or;AD3_fa;AD3_ge;	2.86	2.5	5.35e-05
Otu01153	Bacteria;Proteobacteria;Gammaproteobacteria;Gammaproteobacteria_Incertae_Sedis;Unknown_Family;Candidatus_Ovatusbacter;	2.47	2.12	6.21e-05
Otu01218	Bacteria;Proteobacteria;Gammaproteobacteria;Gammaproteobacteria_unclassified;Gammaproteobacteria_unclassified;Gammaproteobacteria_unclassified;	2.75	2.39	5.55e-05
Otu01228	Bacteria;Dependentiae;Babeliae;Babeliales;UBA12409;UBA12409_ge;	2.64	2.17	0.000379
Otu01247	Bacteria;Patescibacteria;Saccharimonadia;Saccharimonadales;Saccharimonadales_fa;Saccharimonadales_ge;	2.89	2.44	0.000187
Otu01265	Bacteria;Actinobacteria;Thermoleophilia;Gaiellales;uncultured;uncultured_ge;	2.69	2.14	0.000149
Otu01289	Bacteria;Acidobacteria;Acidobacteriia;Acidobacteriales;Acidobacteriaceae_;Granulicella;	2.74	2.45	6.38e-05	aerobic_chemoheterotrophy, chemoheterotrophy
Otu01291	Bacteria;Actinobacteria;Thermoleophilia;Gaiellales;Gaiellales_unclassified;Gaiellales_unclassified;	2.68	2.17	0.000146
Otu01297	Bacteria;Chloroflexi;Ktedonobacteria;Ktedonobacterales;Ktedonobacteraceae;JG30a-KF-32;	2.55	2.14	6.72e-05
Otu01300	Bacteria;Proteobacteria;Alphaproteobacteria;Sphingomonadales;Sphingomonadaceae;Sphingomonadaceae_unclassified;	2.55	2.19	5.05e-05	aerobic_chemoheterotrophy, chemoheterotrophy
Otu01309	Bacteria;Planctomycetes;Planctomycetacia;Isosphaerales;Isosphaeraceae;Isosphaeraceae_unclassified;	2.87	2.38	0.000129
Otu01323	Bacteria;Chlamydiae;Chlamydiae;Chlamydiales;Simkaniaceae;Simkaniaceae_unclassified;	2.81	2.58	5.15e-05	parasite
Otu01336	Bacteria;Planctomycetes;Planctomycetacia;Isosphaerales;Isosphaeraceae;Singulisphaera;	2.8	2.29	0.000571	aerobic_chemoheterotrophy, ureolysis, chemoheterotrophy
Otu01409	Bacteria;Proteobacteria;Gammaproteobacteria;Diplorickettsiales;Diplorickettsiaceae;uncultured;	2.8	2.38	0.000373
Otu01415	Bacteria;Proteobacteria;Gammaproteobacteria;Gammaproteobacteria_unclassified;Gammaproteobacteria_unclassified;Gammaproteobacteria_unclassified;	2.77	2.37	0.000103
Otu01420	Bacteria;Gemmatimonadetes;Gemmatimonadetes;Gemmatimonadales;Gemmatimonadaceae;Gemmatimonas;	2.82	2.48	0.000245
Otu01432	Bacteria;Proteobacteria;Alphaproteobacteria;Acetobacterales;Acetobacteraceae;Acetobacteraceae_unclassified;	2.87	2.55	5.43e-05
Otu01440	Bacteria;Proteobacteria;Gammaproteobacteria;Gammaproteobacteria_unclassified;Gammaproteobacteria_unclassified;Gammaproteobacteria_unclassified;	2.47	2.05	0.00036
Otu01442	Bacteria;Proteobacteria;Gammaproteobacteria;Gammaproteobacteria_Incertae_Sedis;Unknown_Family;Candidatus_Ovatusbacter;	2.7	2.58	0.00239
Otu01447	Bacteria;Verrucomicrobia;Verrucomicrobiae;Chthoniobacterales;Terrimicrobiaceae;Terrimicrobium;	2.55	2.15	0.00303
Otu01475	Bacteria;Proteobacteria;Gammaproteobacteria;Diplorickettsiales;Diplorickettsiaceae;uncultured;	2.81	2.33	8.07e-05
Otu01477	Bacteria;Proteobacteria;Alphaproteobacteria;Acetobacterales;Acetobacteraceae;Acetobacteraceae_unclassified;	2.67	2.38	5.15e-05
Otu01478	Bacteria;Planctomycetes;Planctomycetacia;Isosphaerales;Isosphaeraceae;uncultured;	2.69	2.16	0.00228
Otu01543	Bacteria;Proteobacteria;Alphaproteobacteria;Elsterales;uncultured;uncultured_ge;	2.71	2.4	9.73e-05
Otu01567	Bacteria;Proteobacteria;Alphaproteobacteria;Acetobacterales;Acetobacteraceae;Acetobacteraceae_unclassified;	2.6	2.3	4.55e-05
Otu01594	Bacteria;Proteobacteria;Alphaproteobacteria;Acetobacterales;Acetobacteraceae;Acetobacteraceae_unclassified;	2.58	2.25	9.56e-05
Otu01595	Bacteria;Actinobacteria;Actinobacteria;Frankiales;Frankiales_unclassified;Frankiales_unclassified;	2.33	2.03	0.000148
Otu01608	Bacteria;Verrucomicrobia;Verrucomicrobiae;Methylacidiphilales;Methylacidiphilaceae;uncultured;	2.55	2.17	0.000892
Otu01609	Bacteria;Bacteroidetes;Bacteroidia;Chitinophagales;Chitinophagaceae;Heliimonas;	2.57	2.28	4.92e-05
Otu01612	Bacteria;Actinobacteria;Thermoleophilia;Solirubrobacterales;Solirubrobacteraceae;Solirubrobacteraceae_unclassified;	2.68	2.43	0.000367
Otu01626	Bacteria;Dependentiae;Babeliae;Babeliales;Babeliales_unclassified;Babeliales_unclassified;	2.45	2.05	0.00165
Otu01643	Bacteria;Dependentiae;Babeliae;Babeliales;UBA12409;UBA12409_ge;	2.62	2.31	0.00718
Otu01673	Bacteria;Actinobacteria;Thermoleophilia;Solirubrobacterales;Solirubrobacterales_unclassified;Solirubrobacterales_unclassified;	2.67	2.31	0.000109
Otu01725	Bacteria;Bacteroidetes;Bacteroidia;Chitinophagales;Chitinophagaceae;Sediminibacterium;	2.6	2.17	0.000367
Otu01726	Bacteria;Proteobacteria;Gammaproteobacteria;Diplorickettsiales;Diplorickettsiaceae;Diplorickettsiaceae_unclassified;	2.52	2.18	0.000106
Otu01757	Bacteria;Proteobacteria;Gammaproteobacteria;Gammaproteobacteria_Incertae_Sedis;Unknown_Family;Candidatus_Ovatusbacter;	2.5	2.16	0.000164
Otu01779	Bacteria;Chloroflexi;Ktedonobacteria;Ktedonobacterales;Ktedonobacteraceae;JG30a-KF-32;	2.33	2.05	0.000376
Otu01882	Bacteria;Chloroflexi;Chloroflexi_unclassified;Chloroflexi_unclassified;Chloroflexi_unclassified;Chloroflexi_unclassified;	2.52	2.2	8.39e-05
Otu01897	Bacteria;Actinobacteria;Thermoleophilia;Gaiellales;Gaiellales_unclassified;Gaiellales_unclassified;	2.5	2.15	6.08e-05
Otu01902	Bacteria;Acidobacteria;Acidobacteriia;Acidobacteriales;Acidobacteriaceae_;Acidobacteriaceae__unclassified;	2.49	2.21	4.06e-05
Otu01903	Bacteria;Dependentiae;Babeliae;Babeliales;Babeliales_unclassified;Babeliales_unclassified;	2.64	2.45	0.000828
Otu01905	Bacteria;Chlamydiae;Chlamydiae;Chlamydiales;Chlamydiales_unclassified;Chlamydiales_unclassified;	2.54	2.09	0.000523	parasite
Otu01907	Bacteria;Chlamydiae;Chlamydiae;Chlamydiales;Parachlamydiaceae;Candidatus_Protochlamydia;	2.42	2.11	0.00129	parasite
Otu01916	Bacteria;Patescibacteria;Parcubacteria;Parcubacteria_unclassified;Parcubacteria_unclassified;Parcubacteria_unclassified;	2.49	2.11	0.000124
Otu01919	Bacteria;Dependentiae;Babeliae;Babeliales;Babeliaceae;Babeliaceae_ge;	2.59	2.37	0.00568
Otu01935	Bacteria;Acidobacteria;Acidobacteriia;Acidobacteriales;Acidobacteriaceae_;Acidipila;	2.42	2.16	0.000109
Otu02031	Bacteria;Armatimonadetes;Armatimonadia;Armatimonadales;Armatimonadales_fa;Armatimonadales_ge;	2.41	2.06	3.49e-05
Otu02090	Bacteria;Armatimonadetes;Armatimonadia;Armatimonadales;Armatimonadales_fa;Armatimonadales_ge;	2.44	2.1	6.9e-05
Otu02114	Bacteria;Proteobacteria;Alphaproteobacteria;Elsterales;uncultured;uncultured_ge;	2.5	2.19	0.000511
Otu02122	Bacteria;Actinobacteria;Thermoleophilia;Solirubrobacterales;Solirubrobacteraceae;Conexibacter;	2.52	2.09	0.000681
Otu02139	Bacteria;Armatimonadetes;Armatimonadia;Armatimonadales;Armatimonadales_fa;Armatimonadales_ge;	2.42	2.12	4.81e-05
Otu02153	Bacteria;Planctomycetes;Planctomycetacia;Pirellulales;Pirellulaceae;uncultured;	2.46	2.03	0.000685
Otu02171	Bacteria;Proteobacteria;Alphaproteobacteria;Paracaedibacterales;Paracaedibacteraceae;Candidatus_Captivus;	2.55	2.15	0.00054
Otu02189	Bacteria;Patescibacteria;Parcubacteria;Parcubacteria_unclassified;Parcubacteria_unclassified;Parcubacteria_unclassified;	2.5	2.25	3.35e-05
Otu02275	Bacteria;Chlamydiae;Chlamydiae;Chlamydiales;Parachlamydiaceae;Candidatus_Protochlamydia;	2.42	2.12	0.00201	parasite
Otu02343	Bacteria;Actinobacteria;Acidimicrobiia;Acidimicrobiia_unclassified;Acidimicrobiia_unclassified;Acidimicrobiia_unclassified;	2.37	2.07	6.38e-05
Otu02395	Bacteria;Actinobacteria;Acidimicrobiia;IMCC26256;IMCC26256_fa;IMCC26256_ge;	2.35	2.01	5.06e-05
Otu02584	Bacteria;Actinobacteria;Actinobacteria;Pseudonocardiales;Pseudonocardiaceae;Pseudonocardia;	2.39	2.16	0.00189	aerobic_chemoheterotrophy, chemoheterotrophy
Otu02610	Bacteria;Patescibacteria;Saccharimonadia;Saccharimonadales;Saccharimonadales_fa;Saccharimonadales_ge;	2.39	2.04	6.55e-05
Otu02636	Bacteria;Proteobacteria;Gammaproteobacteria;Gammaproteobacteria_Incertae_Sedis;Unknown_Family;Candidatus_Berkiella;	2.42	2.05	0.000515
Otu02714	Bacteria;Patescibacteria;Saccharimonadia;Saccharimonadales;Saccharimonadales_fa;Saccharimonadales_ge;	2.39	2.2	0.000262
Otu02792	Bacteria;Chloroflexi;Ktedonobacteria;B10-SB3A;B10-SB3A_fa;B10-SB3A_ge;	2.39	2.08	0.000122
Otu02815	Bacteria;Planctomycetes;Planctomycetacia;Isosphaerales;Isosphaeraceae;Isosphaeraceae_unclassified;	2.35	2.05	4.5e-05
Otu02877	Bacteria;Armatimonadetes;Chthonomonadetes;Chthonomonadales;Chthonomonadaceae;Chthonomonas;	2.28	2.01	0.000173
Otu03348	Bacteria;Proteobacteria;Gammaproteobacteria;Legionellales;Legionellaceae;Legionella;	2.24	2.09	0.0105	aerobic_chemoheterotrophy, parasite, chemoheterotrophy
