# Supplementary material for: DNA sequencing, microbial indicators, and the discovery of buried kimberlites
Source: Commun Earth Environ. 2023 Oct 21;4(1):387. doi: 10.1038/s43247-023-01020-z (PMC11041713; doi:10.1038/s43247-023-01020-z)
Supplement: Supplementary file 6 — Supplemental Data 4 [file 43247_2023_1020_MOESM6_ESM.xlsx]

## Sheet: DO18
	OTU#	515529	515513	515587	515562	515578	515528	515512	515569	515561	515579	515527	515511	515568	515560	515585	515526	515510	515567	515559	515571	515572	515573	515574	515575	515576	515581	515582	515584	515586	515688	515693	515695	515697	515698	515516	515509	515566	515558	515518	515515	515508	515565	515557	515507	515564	515570	515514	515588
Bacteria; Gemmatimonadetes; Gemmatimonadetes; Gemmatimonadales; Gemmatimonadaceae; uncultured;	Otu00002	0.878218	3.56887	4.64815	2.30489	7.00062	2.40797	1.97519	4.09454	4.07423	5.13501	1.73331	3.95299	0.543684	1.65183	1.17527	4.14344	8.107	1.62666	8.81916	4.80808	3.91184	2.22179	4.05541	2.55322	2.0179	0.313398	2.07461	2.0296	3.1472	5.66509	0.00563825	2.15664	0.0609072	0.672269	2.31689	2.41167	0.195477	2.4279	4.47927	5.03119	5.33923	5.52592	2.99207	1.20998	2.44339	0.116024	10.144	3.91109
Bacteria; Chloroflexi; AD3; AD3_or; AD3_fa; AD3_ge;	Otu00005	0.887205	3.03565	1.13344	1.30323	3.10727	2.81757	1.70317	3.187	2.81348	3.79632	1.23127	2.64869	1.24315	2.66942	0.967012	3.48885	1.28807	2.09927	3.15982	3.73828	2.28396	4.43714	3.39014	2.3487	2.30997	2.16767	1.00531	2.89828	2.22302	2.88072	0.00281912	0.995902	0.984132	1.01277	2.4461	2.26307	1.60963	1.23536	2.96994	1.59305	3.11177	4.3307	1.73386	0.9341	1.76791	0.224973	1.73037	3.94311
Bacteria; Verrucomicrobia; Verrucomicrobiae; Chthoniobacterales; Chthoniobacteraceae; Candidatus_Udaeobacter;	Otu00003	0.0320986	1.41209	1.12677	0.496569	0.158755	1.19621	1.73262	0.726599	1.44387	0.853729	23.4474	3.17944	0.115677	0.90983	1.12918	4.6786	0.353086	0.250594	1.52787	4.19505	7.17581	0.687595	1.31231	1.75493	2.511	0	1.10664	1.50678	1.34048	2.89307	0.00281912	1.77202	0.246834	1.01713	1.21102	1.42255	0	1.64715	2.72971	2.35502	2.20596	3.91429	4.4531	1.60476	6.22621	0.0629643	6.02997	1.56817
Bacteria; Proteobacteria; Gammaproteobacteria; Salinisphaerales; Solimonadaceae; Nevskia;	Otu00006	0.00513578	3.64053	0.105813	6.68343	0.00154131	3.96415	11.5037	5.0975	2.94934	0.0909298	4.07805	2.8607	0.276083	0.122783	3.03248	0.437925	1.76296	8.99938	0.768746	1.89518	1.08457	2.23683	1.65558	1.26891	1.14929	0.287281	0.519986	4.69194	0.0194272	0.560826	3.94114	0.00457886	0.0416733	0.0589327	0.92373	0.690376	1.23624	2.48214	0.0464584	5.39709	0.747181	8.07054	3.18771	1.60009	3.44907	0.0120269	0.562116	1.31022
Bacteria; Verrucomicrobia; Verrucomicrobiae; Chthoniobacterales; Chthoniobacteraceae; Candidatus_Udaeobacter;	Otu00004	0.156641	1.15005	1.17729	1.8275	0.211159	3.44493	1.40082	0.623405	0.631218	2.27998	2.6598	5.23292	1.70894	0.142216	1.25208	4.81105	0.108642	0.916645	0.531738	4.02276	8.41415	3.16079	2.23579	2.6082	8.01092	0	1.47196	2.14489	2.25633	4.55579	0.00281912	0.549463	0.221189	1.16556	0.815824	1.67099	0.0923932	4.60531	1.3133	1.10161	2.15778	1.95264	6.98927	1.62729	5.98807	0.43792	2.88448	0.729382
Bacteria; Acidobacteria; Acidobacteriia; Acidobacteriales; uncultured; uncultured_ge;	Otu00008	3.82744	2.03032	2.39652	1.02724	5.87855	6.41434	1.65552	4.23732	2.97213	6.95528	0.457167	1.06148	0.215931	2.61377	1.26915	0.64081	2.02469	3.6402	0.0306099	1.24209	0.0963608	0.0279336	0.464777	1.16115	0.940677	0	0.0106664	0.949113	3.16663	1.54165	7.61728	0.190023	4.86937	1.38383	0.54984	1.07581	0.213802	2.54209	0.0339939	0.93909	0.350612	1.9774	0.913594	0.0458502	1.50675	6.0382	1.22879	0.207251
Bacteria; WPS-2; WPS-2_cl; WPS-2_or; WPS-2_fa; WPS-2_ge;	Otu00010	0.00385183	2.13149	7.51368	0.11615	6.78021	0.926598	1.2059	0.215577	4.88688	0.770377	1.4519	2.42236	0.294592	1.87443	0.203132	1.60853	0.4107	0.395674	0.0393556	0.352592	0.26448	0.412557	0.306814	0.892857	0.929298	2.03709	2.53327	1.07512	0.574489	0.252001	0	2.7084	0.112197	3.17582	0.874932	1.85906	0.00076358	0.307591	2.06797	1.13177	2.21338	1.90537	0.504362	6.52938	1.46338	0.0176866	4.4757	0.76763
Bacteria; Acidobacteria; Acidobacteriia; Subgroup_2; Subgroup_2_fa; Subgroup_2_ge;	Otu00009	0.674071	2.42936	1.61198	2.44768	1.27004	0.455522	0.932151	2.31409	4.71557	0.187753	0.348719	0.955478	0.80203	4.7002	1.93915	0.378973	3.06996	2.40372	3.28138	1.76296	0.666325	0.275038	1.10271	1.27771	0.375512	2.0632	0.25866	0.844549	1.30162	1.11671	0.0366486	1.26605	1.90736	2.85933	0.901737	0.592856	4.58835	2.28731	0.856648	2.25674	1.27199	1.68704	0.726927	0.886696	1.62981	1.25009	1.71937	1.03181
Bacteria; Proteobacteria; Alphaproteobacteria; Rhizobiales; Xanthobacteraceae; Xanthobacteraceae_unclassified;	Otu00007	2.44078	2.80241	1.07434	3.03802	2.21486	2.15021	1.25788	1.50974	0.95611	1.42793	0.975104	0.909638	1.45676	1.64123	1.67029	1.54269	3.26008	1.77614	2.02463	1.25411	1.51717	1.00776	1.21207	1.34368	1.24791	1.95874	1.29597	1.33251	1.39043	1.54412	3.38013	1.69647	2.07084	1.4755	1.29831	1.26079	0.823903	1.27033	0.397729	2.00372	0.824272	1.48333	0.717952	0.733603	1.36422	1.35055	0.712275	0.845015
Bacteria; Proteobacteria; Gammaproteobacteria; Betaproteobacteriales; A21b; A21b_ge;	Otu00011	0.14637	3.19512	2.12007	0.667064	0.209618	1.81764	1.58535	2.63498	1.88944	1.03811	1.34346	1.91955	0.41104	1.88238	1.50301	1.60777	0.670782	0.614394	1.16055	2.06347	2.2163	0.835858	1.61305	1.37007	1.0924	0	1.28797	1.32179	1.48757	3.4366	0.00281912	2.39474	1.0803	1.32489	1.79729	2.14388	0.00152716	0.912069	2.90195	1.48503	1.991	1.21435	2.58283	1.89307	1.39875	0.0657941	2.11796	2.55728
Bacteria; Proteobacteria; Alphaproteobacteria; Micropepsales; Micropepsaceae; uncultured;	Otu00017	1.44315	0.555001	0.734018	0.592473	0.0154131	0.592549	0.345658	1.67938	0.5097	0.0126291	0.38892	0.48705	1.34032	0.221716	1.9767	0.35524	1.52346	3.2819	0.713649	0.136229	0.225525	0.74776	0.950819	0.57398	0.132757	0.88796	0.23466	0.715856	0.111012	0.338472	14.3212	0.11905	0.686007	0.598057	5.86885	2.45734	2.76187	0.156293	1.12633	1.11523	1.69747	1.25149	0.385899	1.5931	0.479824	2.50725	5.09599	2.67292
Bacteria; Acidobacteria; Blastocatellia_; Pyrinomonadales; Pyrinomonadaceae; RB41;	Otu00014	4.58625	0.103975	0.162056	0.235497	0.0986436	0.197763	0.727701	0.382384	0.0700416	0.319096	1.01624	2.5828	0.0609234	2.74274	7.07464	1.74175	0.241152	0.106612	0.692659	0.256431	2.6653	2.56129	4.75409	0.0769704	0.792748	0	1.13864	0.638104	1.16286	0.654709	0	2.00554	0.0993749	0.54349	9.08747	1.27317	0.023671	0.437479	2.46569	0.724997	1.69672	0.591982	3.20386	1.36851	0.23283	0.121684	1.03068	1.23461
Bacteria; Proteobacteria; Alphaproteobacteria; Rhizobiales; Rhizobiales_unclassified; Rhizobiales_unclassified;	Otu00012	0.116839	1.21398	0.922766	0.212054	0.490136	0.93993	1.3913	0.594426	0.885225	0.892459	3.89013	1.81784	0.195109	2.56077	1.10357	3.65499	1.10288	0.21872	1.65119	1.27013	2.58944	0.644621	1.13612	0.323276	2.38204	0.679028	0.0693315	1.94112	2.35901	0.723886	0	0.638751	0.359032	3.93539	0.760153	1.31729	0.00610864	0.915637	1.48327	0.903084	2.83232	1.42819	2.7354	0.519117	2.21764	0.0183941	1.36402	2.20949
Bacteria; Proteobacteria; Gammaproteobacteria; Betaproteobacteriales; Nitrosomonadaceae; Ellin6067;	Otu00015	1.64602	0.914698	2.6949	0.187545	0.408446	0.757722	1.35838	1.11746	0.629531	0.852887	1.23501	1.79707	0.503582	0.255282	1.31097	1.3222	0.465844	2.02673	1.15181	1.14593	2.00923	1.33436	2.45451	0.18253	1.50584	0.0783494	1.33863	2.08054	1.41818	1.37859	0.00563825	1.26605	0.916814	0.497654	1.54574	2.0185	0.347429	0.87139	3.51837	0.542045	5.09907	0.510951	0.915389	2.25598	0.793215	0.948001	1.07313	2.06806
Bacteria; Verrucomicrobia; Verrucomicrobiae; Chthoniobacterales; Chthoniobacteraceae; Candidatus_Udaeobacter;	Otu00013	0.119407	1.06715	0.515719	1.1338	2.76356	1.29694	0.539712	0.179529	1.23037	2.22862	0.856371	3.05839	0.643166	0.75083	1.63445	2.05871	0.0148148	0.526466	0.823844	1.98734	1.21169	1.57287	2.24794	1.01601	2.83341	0.235048	1.16264	1.73736	2.14809	2.2606	0.00281912	0.631883	0.208367	0.0392884	0.840567	2.28242	0.0038179	0.727942	2.50875	2.31999	2.4313	1.37416	1.50232	0.58051	0.592256	0.0997524	2.19815	1.00957
Bacteria; Proteobacteria; Gammaproteobacteria; Salinisphaerales; Solimonadaceae; Nevskia;	Otu00025	0.0179752	0.00140507	0.00190654	0.0340991	0	0.00222206	1.11667	0.260106	0.135864	0	4.48473	0.419723	0.0771182	1.58646	5.20207	0.805414	0.59177	1.60468	1.88907	2.47616	3.82163	8.37577	0.115435	0.00439831	2.76134	0.235048	0.0613317	5.33809	0.00832593	0.0691768	0	0.0183154	0.00320564	0.0305577	2.49696	0.25773	0.00610864	1.64429	0.00793192	0.451542	0	1.73656	2.5954	0.104134	4.12366	0.00212239	0	1.14655
Bacteria; Acidobacteria; Acidobacteriia; Subgroup_2; Subgroup_2_fa; Subgroup_2_ge;	Otu00016	0.0359504	2.36543	0.196374	2.05234	0.844636	1.20287	1.2882	0.374609	1.65315	2.30103	1.54165	1.21834	0.0655505	1.70218	1.00627	1.3666	1.65761	0.169261	4.59849	1.87916	1.22809	0.816519	1.20295	3.03703	1.09619	0	0.231994	0.77484	1.30717	1.60589	0	0.354862	0.134637	0.360144	0.762902	0.694246	0.00305432	1.96759	0.751266	1.8957	0.466247	1.81196	2.39796	0.27821	1.19071	0.00141493	1.3931	0.668896
Bacteria; Actinobacteria; Thermoleophilia; Solirubrobacterales; Solirubrobacteraceae; uncultured;	Otu00019	0.512294	0.661786	0.70256	0.940923	1.67078	1.99245	0.319669	1.64333	0.558645	0.603673	0.366482	0.403249	1.41358	0.476998	0.254342	0.728088	0.983539	0.578124	0.342831	0.993669	0.629421	0.300823	0.537683	1.16995	0.610681	2.19378	0.407989	0.50673	0.657749	0.387884	11.7558	0.299915	0.612278	1.11099	0.458429	0.355249	0.167224	0.531683	0.211896	0.334764	0.323927	0.651631	0.868722	0.142213	0.353229	0.122391	0.549537	0.817441
Bacteria; Acidobacteria; Subgroup_6; Subgroup_6_or; Subgroup_6_fa; Subgroup_6_ge;	Otu00021	0.401875	1.14232	0.765476	0.369763	0.0554871	0.0681431	1.15653	0.694793	0.338394	0.0909298	0.765685	1.54495	0.493557	1.06706	0.563308	0.346053	0.896296	0.191242	0.975145	1.58266	1.22809	0.848751	1.54318	0.0175932	1.67274	0.391747	1.3733	1.8875	0.616119	1.29459	0.0253721	1.55681	0.237218	0.818509	0.985587	0.947332	0.0404698	0.984863	0.662882	0.811608	1.74713	0.912733	1.08052	1.41592	1.62715	0.465511	1.02046	1.90707
Bacteria; Acidobacteria; Acidobacteriia; Acidobacteriales; uncultured; uncultured_ge;	Otu00024	0	1.02078	0.356523	1.38741	0.926326	1.46137	0.614214	0.97893	0.324892	5.31013	0.769425	0.473441	0.986342	0.10335	0.789485	0.757181	1.53416	0.959509	0.656802	0.488821	0.026653	0.277187	0.713873	0.782899	1.23274	0	0.0506653	0.911577	1.86501	1.07718	0.0479251	0.0412097	0.804616	0.371058	0.95191	0.588986	0.595593	1.14687	0.534838	1.61543	0.69307	0.824949	0.633593	0.280541	0.499301	0.15352	0.886806	0.201025
[truncated: 6 more columns]

## Sheet: Kelvin
	OTU#	515253	515255	515257	515262	515264	515266	515267	515269	515274	515280	515282	515284	515286	515288	515289	515291	515293	515295	515297_A	515306	515307	515311	515313	515315	515317	515319	515322	515328	515330	515332	515336	515341	515346	515348	515356	515358	515364	515366	515368	515372	515374	515376	515380	515388	515390	515392	515394	515397
Bacteria; Verrucomicrobia; Verrucomicrobiae; Chthoniobacterales; Chthoniobacteraceae; Candidatus_Udaeobacter;	Otu00003	1.21294	2.14431	1.58059	2.47818	0.964343	2.11094	2.6621	0.963268	1.35373	0.600463	0.629917	0.674948	0.170801	8.10831	10.5379	0.215956	0.350148	2.32001	3.53329	1.06152	4.59389	1.7841	2.46081	2.38832	1.4218	2.19246	2.61653	1.85406	3.66359	3.9056	7.10148	12.0665	6.72446	7.0414	16.1992	0.898258	2.31251	8.66525	5.60327	4.78077	8.58479	0.272449	2.81332	11.2098	1.06896	1.7516	1.96227	2.84291
Bacteria; Verrucomicrobia; Verrucomicrobiae; Chthoniobacterales; Chthoniobacteraceae; Candidatus_Udaeobacter;	Otu00004	1.30719	1.83184	2.44487	2.97441	0.654801	3.16072	3.61876	1.24007	1.45661	2.48482	2.43253	1.80939	0.458181	4.82829	3.66636	0.847211	0.426743	4.68464	7.72814	2.14826	2.77213	5.70379	2.82501	4.50325	3.25402	4.14179	7.71188	2.92216	9.47798	4.57325	9.2597	10.0132	4.82509	3.65335	7.41768	1.71097	1.82162	5.51718	3.39067	4.53276	8.32696	0.473436	3.97022	3.36484	1.0667	1.33213	2.09214	2.15608
Bacteria; Gemmatimonadetes; Gemmatimonadetes; Gemmatimonadales; Gemmatimonadaceae; uncultured;	Otu00002	1.46905	3.49195	3.73658	2.81598	0.773856	13.6631	6.71785	3.05035	1.29958	0.722739	1.96943	4.05848	0.149112	3.61511	5.61698	0.874206	0.897254	9.02644	4.03168	4.21079	2.26195	1.75747	3.95699	1.96534	2.46006	5.43122	3.58052	3.28674	2.3525	1.08339	3.29022	2.33433	2.32054	5.39435	3.95027	0.378857	4.49491	2.00977	3.35211	5.10576	3.24409	0.46227	4.0379	0.5239	1.56494	0.656849	4.83601	3.56244
Bacteria; Chloroflexi; AD3; AD3_or; AD3_fa; AD3_ge;	Otu00005	2.5734	2.08468	0.901853	8.39711	1.06852	6.2964	3.33766	2.6656	0.928658	2.99795	3.94632	3.93976	0.260268	1.42109	2.21414	2.19278	2.14101	2.3341	2.07666	0.837115	2.91661	2.65751	2.73642	2.74683	6.48361	4.52602	2.9668	2.19299	1.39659	2.8002	3.34841	1.68397	1.54975	2.10302	3.08471	7.19218	2.14396	2.08939	2.05196	3.91128	3.86174	1.83345	6.17125	1.77424	1.18446	0.525479	2.34952	3.16494
Bacteria; Proteobacteria; Gammaproteobacteria; Pseudomonadales; Moraxellaceae; Cavicella;	Otu00023	0.00204889	0	0	4.37941	0.0148818	0.712757	3.66127	0	0	2.24246	2.94791	0.793668	1.18747	17.5961	1.56966	0	0	0.434415	0.430165	0.0075643	1.34543	0	0.00246081	5.4885	1.4902	1.25252	2.3441	0.340765	4.7949	7.54463	4.1022	0.00696816	0.0265789	0.071851	0.613859	2.28537	0.00295718	2.65961	12.7145	3.98255	0.118997	5.53161	0	0.00270051	0.00226475	0.00230473	0.453376	0
Bacteria; Proteobacteria; Gammaproteobacteria; Xanthomonadales; Rhodanobacteraceae; Rhodanobacter;	Otu00001	0.0122933	0.0119261	0.0140915	0.621786	17.0159	0.0136631	0.00236211	0.00553603	0.0162448	0.00873401	0.209143	0.0241838	13.637	0.00978378	0.0200504	7.68304	38.3594	0.00704457	0.0118666	0.0151286	0.00902975	0.0079885	0.00492162	0.00515836	1.47066	0.00651225	0.00598749	0.00366414	0.00438491	0.00489117	0.00528975	0.00464544	0.0327125	0.0027635	0.0051369	0.0183318	0	0.0129107	0.00214192	0.00285079	0.0169996	21.0076	1.40182	0.0108021	0.009059	0.225864	0.0118067	0
Bacteria; Proteobacteria; Alphaproteobacteria; Rhizobiales; Xanthobacteraceae; Xanthobacteraceae_unclassified;	Otu00007	3.05489	5.09481	0.866624	2.56786	1.83047	0.751469	0.703909	1.39508	9.35156	2.14857	1.98187	1.58954	2.99851	1.10801	1.14001	1.48054	0.116716	0.770206	1.37356	0.902673	2.29807	3.4963	1.51832	1.04973	1.08712	1.33501	1.16756	1.67085	2.01267	2.32331	0.930995	1.05684	2.36348	1.20489	1.37155	1.17935	0.804353	0.856411	0.863195	1.70192	1.28063	2.98577	0.515613	1.14232	4.69709	2.56056	1.03662	1.37617
Bacteria; Verrucomicrobia; Verrucomicrobiae; Chthoniobacterales; Chthoniobacteraceae; Candidatus_Udaeobacter;	Otu00013	1.26826	0.985092	0.551915	1.63518	0.443479	1.76026	2.37392	2.31406	0.462975	6.67933	2.65412	2.90425	0.0921784	2.26739	3.54606	2.85311	0.266258	1.76819	1.05613	1.43217	1.30254	1.2755	0.585673	2.63592	2.09606	1.13964	1.44598	2.02444	2.22315	1.4111	0.84107	0.88031	1.13267	2.69441	1.75939	0.800489	1.97835	0.6025	1.26588	1.43965	1.2438	0.797249	2.68119	0.907372	0.264976	0.808961	0.854802	1.00886
Bacteria; Proteobacteria; Alphaproteobacteria; Rhizobiales; Rhizobiales_unclassified; Rhizobiales_unclassified;	Otu00012	0.510173	0.488968	0.326452	1.77269	0.943509	4.42456	1.90859	1.038	0.327603	0.412682	0.505428	0.756293	0.349736	1.41131	0.928048	0.294863	1.06503	0.385103	2.24279	0.075643	1.72243	1.92789	0.191943	1.24317	1.41936	2.10563	1.40706	1.12489	0.855057	2.42847	1.71917	1.51441	1.89732	0.5527	4.8929	2.37091	0.434705	2.43582	2.05839	2.31199	2.5301	0.482369	2.63607	2.50608	0.942136	0.324967	0.946894	2.88568
Bacteria; Acidobacteria; Acidobacteriia; Subgroup_2; Subgroup_2_fa; Subgroup_2_ge;	Otu00009	0.618764	2.59034	1.35513	2.45725	0.142866	2.65747	1.70308	0.315553	1.85732	1.35814	1.40175	0.855227	0.178935	0.662851	1.39207	0.336393	0.273553	1.41361	1.43883	0.413515	1.48765	1.1104	0.159953	2.9738	1.25079	0.868301	1.91899	1.31909	0.905483	1.90511	1.95192	0.778111	2.28987	1.13303	1.94688	3.06752	2.25633	2.94364	2.02198	1.31421	1.5158	0.145157	2.10757	0.259249	2.33949	1.43124	1.20192	2.10828
Bacteria; Actinobacteria; Thermoleophilia; Solirubrobacterales; Solirubrobacteraceae; Conexibacter;	Otu00020	0.348311	0.488968	0.354635	2.27191	2.15489	0.808398	0.566907	0.503778	1.17504	4.44343	2.91306	1.27954	5.14572	0.8145	0.985335	3.38469	1.6705	1.14357	2.63439	0.133636	0.582419	1.27283	0.30268	1.12968	4.67093	0.651225	0.838248	1.06077	1.3374	1.4111	1.18226	1.06148	0.605181	0.594152	1.01967	2.59701	0.363733	0.520732	0.383404	1.23724	1.03981	3.93711	1.57907	1.81204	0.462009	0.281177	0.31878	0.752239
Bacteria; Proteobacteria; Gammaproteobacteria; Betaproteobacteriales; A21b; A21b_ge;	Otu00011	0.983465	0.958855	1.95871	1.59034	0.0833383	1.22284	0.923586	0.797188	0.752674	0.189965	0.251469	1.16522	0.103023	0.498973	1.10564	0.276174	0.455922	2.2026	1.60793	1.5885	1.80144	1.20893	0.553683	2.17683	1.092	1.30896	1.60465	1.68367	1.29574	2.16923	1.10291	1.33789	1.7767	2.26331	1.16094	0.806599	1.05867	2.45949	1.86562	1.70477	1.42513	0.0580629	1.26648	0.761545	0.756426	0.677591	1.75447	0.986213
Bacteria; Actinobacteria; Thermoleophilia; Solirubrobacterales; Solirubrobacteraceae; uncultured;	Otu00019	0.23972	0.710793	0.122126	1.80557	1.81558	1.26839	0.975552	0.412434	2.33383	2.41059	2.87322	0.694735	2.35326	0.660405	0.89654	2.90502	0.444979	1.02381	1.63463	0.075643	0.808163	1.15833	0.275611	1.20964	3.53984	0.961643	1.08373	0.983823	0.809015	1.74615	1.13465	1.50744	0.646071	0.447687	1.13525	1.2099	0.319375	0.490607	0.293444	1.39689	1.1673	2.38728	1.49206	1.50149	0.40992	0.230473	0.380174	0.382409
Bacteria; Acidobacteria; Acidobacteriia; Subgroup_2; Subgroup_2_fa; Subgroup_2_ge;	Otu00016	0.231524	1.20215	0.387515	1.36913	0.13096	0.662659	0.585804	0.127329	1.5974	1.0197	1.70302	0.947565	0.0433781	0.467175	0.426787	0.880435	0.124011	1.64373	1.0324	0.171457	0.575647	0.881397	0.132884	2.40638	1.25568	0.798836	0.458043	1.20734	0.721317	0.821717	1.30128	0.792047	2.76012	2.00354	1.57703	2.37702	1.91921	2.31747	1.20376	1.20303	1.1418	0.0558297	1.34059	0.342965	1.43132	2.67349	0.47935	1.0642
Bacteria; Acidobacteria; Subgroup_6; Subgroup_6_or; Subgroup_6_fa; Subgroup_6_ge;	Otu00021	1.61247	1.09243	1.39975	0.197298	0.208346	0.569295	1.81646	1.9293	0.812238	0.0895236	0.126979	0.241838	0.290091	0.601702	0.96242	0.155737	0.419448	0.976847	0.103833	2.00958	1.84658	1.83735	0.876049	0.152172	0.161235	1.33935	1.01488	1.58657	0.977834	0.550257	1.15316	1.29608	1.27579	1.11922	1.38953	0.195539	0.514549	1.3793	1.51862	1.70192	1.30897	0.116126	0.364152	1.40697	0.529951	0.815875	1.90087	1.83154
Bacteria; Proteobacteria; Alphaproteobacteria; Rhizobiales; Xanthobacteraceae; Pseudolabrys;	Otu00022	0.323724	0.17412	0.291223	1.86835	0.190488	2.35916	1.33696	0.265729	0.0920536	1.76209	0.532815	0.694735	0.130134	0.792486	0.721815	0.0747539	0.058358	0.516602	2.73526	0.350479	0.620796	0.175747	0.743165	2.64108	1.75649	0.327783	0.966979	1.14688	0.815593	2.84911	1.75355	0.380926	0.396639	0.273586	1.42806	2.38313	0.351904	0.877929	0.816073	0.501739	0.65165	0.218853	0.737972	0.180934	0.260446	0.21434	0.647005	3.54735
Bacteria; Proteobacteria; Alphaproteobacteria; Rhizobiales; Xanthobacteraceae; Xanthobacteraceae_unclassified;	Otu00026	2.31524	0.422182	0.453275	0.944637	0.753021	0.694539	0.517302	0.988181	0.749966	1.35377	1.90469	1.31032	0.62356	0.900108	0.756187	0.764151	0.160484	0.57061	0.504331	0.413515	0.880401	0.785535	0.310062	0.887238	1.06269	3.28435	0.592761	0.906876	0.942755	0.630961	1.1373	0.943024	0.738075	0.516774	1.18919	1.85762	0.334161	1.11893	0.865337	1.12891	1.42513	0.131758	0.886211	1.5609	0.396331	0.553136	0.680063	0.639026
Bacteria; Acidobacteria; Acidobacteriia; Acidobacteriales; uncultured; uncultured_ge;	Otu00008	0.159813	1.22838	1.21421	1.23162	0.00297637	0.865328	0.233849	0.138401	0.690402	1.76209	1.52126	0.303397	0.130134	0.379121	0.704629	0.61672	0.0255316	1.34786	1.19853	0.0226929	0.991015	0.151781	0.647193	1.50882	1.41692	0.238783	0.490974	0.501988	0.662121	2.51406	1.38591	0.441317	0.787144	0.826286	1.56419	1.7293	1.72404	0.955393	0.597597	0.305034	0.40799	0.0379642	0.889433	0.00810154	0.756426	0.596925	0.968146	2.35232
Bacteria; Proteobacteria; Alphaproteobacteria; Rhizobiales; Xanthobacteraceae; Xanthobacteraceae_unclassified;	Otu00029	0.90151	0.980322	0.591841	0.436446	0.514912	0.883545	0.968466	1.02416	2.51523	0.185598	0.226571	0.503463	0.149112	0.860973	0.74473	0.226338	0.182369	0.302916	0.409398	0.267272	1.0023	1.45124	0.275611	0.404931	0.290712	0.89435	0.859204	0.870234	0.519611	0.405967	1.497	1.2984	1.09382	0.60797	2.03164	0.537733	0.215874	1.65257	1.72211	1.77319	2.28361	0.035731	1.36315	1.69052	0.998754	0.585402	0.949255	0.44279
Bacteria; Proteobacteria; Gammaproteobacteria; Betaproteobacteriales; Nitrosomonadaceae; Ellin6067;	Otu00015	1.68009	2.19439	1.72385	0.0538084	0.0684565	0.56474	1.77631	2.84552	0.655205	0.0327525	0.0149388	0.222051	0.0813339	0.472067	0.89654	0.0664479	0.127658	0.608181	0.424232	1.82552	2.51027	2.60691	1.07537	0.214072	0.166121	1.46092	0.389187	0.70718	0.203898	0.892639	0.359703	0.812951	0.504999	1.04184	0.390404	0.0183318	0.470192	0.333527	0.625442	0.858088	0.626151	0.0223319	0.0966775	0.583311	1.11199	2.12727	3.67423	0.291839
[truncated: 11 more columns]
