# Supplementary material for: DNA sequencing, microbial indicators, and the discovery of buried kimberlites
Source: Commun Earth Environ. 2023 Oct 21;4(1):387. doi: 10.1038/s43247-023-01020-z (PMC11041713; doi:10.1038/s43247-023-01020-z)
Supplement: Supplementary file 7 — Supplemental Data 5 [file 43247_2023_1020_MOESM7_ESM.xlsx]

## Sheet: Sheet1
Sample	UTME	UTMN	Mineralization	# OTUs	Inverse simpson index	Chao1
515507	557497	7134817	OFF	1539	66	2324
515508	557451	7134825	OFF	1387	76	2340
515509	557396	7134838	OFF	1546	83	2620
515510	557349	7134845	OFF	1526	66	2543
515513	557196	7134861	OFF	1436	96	2367
515514	557156	7134879	OFF	1413	43	2448
515515	557102	7134884	OFF	1773	87	3162
515516	557056	7134898	OFF	1704	58	2888
515518	557540	7134386	OFF	1341	83	2135
515526	557007	7134908	OFF	1550	77	2714
515527	556955	7134912	OFF	1400	16	2375
515528	556910	7134922	OFF	1310	70	2186
515529	556870	7134914	OFF	1373	109	1883
515557	557433	7134726	OFF	1453	65	2409
515558	557386	7134711	OFF	1939	119	3298
515564	557075	7134770	OFF	1594	67	2547
515565	557034	7134773	OFF	1355	56	2219
515566	556987	7134783	OFF	927	34	1400
515567	556933	7134793	OFF	1602	61	2539
515568	556887	7134796	OFF	1684	101	2718
515569	556839	7134806	OFF	1497	74	2520
515570	556842	7134867	OFF	1409	89	2120
515571	556898	7134863	OFF	1632	80	2752
515572	556946	7134852	OFF	1442	48	2507
515573	557001	7134842	OFF	1636	63	2742
515574	557066	7134840	OFF	1773	98	2849
515575	557099	7134828	OFF	1652	127	2878
515576	557147	7134813	OFF	1902	76	3216
515582	557393	7134776	OFF	1552	123	2357
515584	557495	7134766	OFF	1868	92	3143
515585	557539	7134745	OFF	1440	60	2266
515586	557596	7134741	OFF	1907	131	3157
515587	557604	7134805	OFF	1745	48	2969
515588	557546	7134811	OFF	1639	103	2740
515688	556881	7134742	OFF	2025	85	3306
515511	557292	7134854	ON	1523	79	2548
515512	557253	7134859	ON	1515	36	2593
515559	557329	7134719	ON	1237	46	2034
515560	557280	7134734	ON	1250	80	1706
515561	557234	7134744	ON	1072	48	1482
515562	557194	7134756	ON	1584	89	2712
515563	557123	7134760	ON	1108	38	1631
515577	557199	7134810	ON	857	29	1315
515578	557247	7134809	ON	909	34	1493
515579	557297	7134797	ON	804	44	1066
515693	557141	7134704	ON	497	16	737
515695	557229	7134689	ON	1439	123	2232
515697	557279	7134679	ON	1429	93	2130
515698	557325	7134669	ON	1394	68	2138
