# Supplementary material for: DNA sequencing, microbial indicators, and the discovery of buried kimberlites
Source: Commun Earth Environ. 2023 Oct 21;4(1):387. doi: 10.1038/s43247-023-01020-z (PMC11041713; doi:10.1038/s43247-023-01020-z)
Supplement: Supplementary file 8 — Supplemental Data 6 [file 43247_2023_1020_MOESM8_ESM.xlsx]

## Sheet: Sheet1
Sample	UTME	UTMN	Mineralization	# OTUs	Inverse simpson index	Chao1
515253	595800	7041175	OFF	2179	102	3511
515255	595803	7041229	OFF	1628	94	2846
515257	595796	7041276	OFF	2009	153	3234
515262	595796	7041375	OFF	1151	54	1959
515264	595800	7041431	OFF	1176	26	2044
515266	595800	7041481	OFF	1232	32	2120
515267	595797	7041514	OFF	1476	74	2472
515269	595773	7041100	OFF	1694	44	2656
515280	595776	7041324	OFF	1231	67	2161
515288	595776	7041525	OFF	1459	21	2535
515289	595747	7041527	OFF	1595	42	2699
515306	595728	7041031	OFF	1876	147	2519
515336	595699	7041273	OFF	1361	44	2341
515341	595695	7041121	OFF	1743	35	3112
515346	595664	7041022	OFF	1940	78	3587
515348	595676	7041075	OFF	2030	72	3582
515356	595669	7041282	OFF	1236	25	2224
515358	595675	7041328	OFF	1240	65	1984
515372	595646	7041525	OFF	1544	68	2611
515374	595649	7041475	OFF	1446	45	2510
515376	595648	7041428	OFF	917	18	1657
515380	595618	7041473	OFF	1159	64	1950
515388	595599	7041198	OFF	1465	50	2287
515390	595597	7041098	OFF	1842	116	3106
515392	595608	7040997	OFF	2210	181	3820
515394	595442	7040847	OFF	2137	122	3513
515397	595443	7041008	OFF	1604	90	2554
515398	595404	7041092	OFF	2202	157	3624
515399	595448	7041150	OFF	1570	26	2769
515401	595443	7041254	OFF	1697	39	2996
515402	595439	7041305	OFF	2345	92	4081
515404	595449	7041401	OFF	1678	70	2867
515405	595458	7041448	OFF	1501	95	2329
515407	595452	7041554	OFF	1411	75	2329
515274	595774	7041225	ON	1463	64	2441
515282	595775	7041379	ON	1175	89	1841
515284	595774	7041422	ON	1821	86	3071
515286	595772	7041475	ON	1263	32	2167
515291	595741	7041481	ON	1270	66	2074
515293	595748	7041421	ON	728	6	1044
515295	595750	7041373	ON	1414	54	2254
515297	595750	7041325	ON	1290	56	2195
515307	595720	7041120	ON	1891	107	3332
515311	595725	7041172	ON	1528	83	2497
515313	595725	7041278	ON	1952	59	3151
515315	595729	7041329	ON	1145	62	1975
515317	595728	7041377	ON	1243	63	2130
515319	595718	7041428	ON	1618	56	2851
515322	595722	7041525	ON	1602	73	2676
515328	595695	7041474	ON	1747	125	2862
515330	595702	7041425	ON	1700	47	2803
515332	595699	7041372	ON	1413	61	2358
515364	595669	7041426	ON	1587	88	2431
515366	595675	7041475	ON	1424	56	2327
515368	595671	7041524	ON	1486	39	2451
