# Supplementary material for: DNA sequencing, microbial indicators, and the discovery of buried kimberlites
Source: Commun Earth Environ. 2023 Oct 21;4(1):387. doi: 10.1038/s43247-023-01020-z (PMC11041713; doi:10.1038/s43247-023-01020-z)
Supplement: Supplementary file 9 — Supplemental Data 7 [file 43247_2023_1020_MOESM9_ESM.xlsx]

## Sheet: Sheet1
Field Site	Average summed % relative abundance across “ON” samples	Average summed % relative abundance across “OFF” samples	Average % Relative Abundance Total
DO-18	16.480 ± 8.384	7.250 ± 4.010	9.834 ± 6.904
Kelvin	7.768 ± 4.130	6.450 ± 4.433	6.953 ± 4.329
