# Supplementary material for: DNA sequencing, microbial indicators, and the discovery of buried kimberlites
Source: Commun Earth Environ. 2023 Oct 21;4(1):387. doi: 10.1038/s43247-023-01020-z (PMC11041713; doi:10.1038/s43247-023-01020-z)
Supplement: Supplementary file 10 — Supplemental Data 8a [file 43247_2023_1020_MOESM10_ESM.xlsx]

## Sheet: Sheet1
Sample ID	UTME	UTMN	Ag	Al	As	Ba	Be	Bi	Ca	Cd	Ce	Co	Cr	Cs	Cu	Fe	Ga	Ge	Hf	In	K	La	Li	Mg	Mn	Mo	Na	Nb	Ni	P	Pb	Rb	Re	S	Sb	Sc	Se	Sn	Sr	Ta	Te	Th	Ti	Tl	U	V	W	Y	Zn
			ppm	%	ppm	ppm	ppm	ppm	%	ppm	ppm	ppm	ppm	ppm	ppm	%	ppm	ppm	ppm	ppm	%	ppm	ppm	%	ppm	ppm	%	ppm	ppm	ppm	ppm	ppm	ppm	%	ppm	ppm	ppm	ppm	ppm	ppm	ppm	ppm	%	ppm	ppm	ppm	ppm	ppm	ppm
515501	557291	7134488	0.11	5.89	5.2	380	1.16	0.2	1.32	0.11	45.8	3.7	25	2.13	16.1	1.09	12.05	0.12	3.3	0.02	1.78	21.8	19.9	0.36	185	0.4	2.29	3.6	11.2	650	32	52.5	<0.002	0.01	1.48	4.2	1	0.6	290	0.32	<0.05	5.77	0.172	0.28	1.5	26	0.4	9.4	36
515502	557339	7134480	0.12	6	6	380	1.26	0.24	1.33	0.07	42.9	4.2	29	2.1	12	1.1	12.15	0.16	3.3	0.015	1.74	20.6	21.6	0.38	194	0.57	2.3	3.5	12.4	560	28.4	50.6	<0.002	0.01	0.33	4.2	1	0.6	295	0.32	<0.05	6.5	0.183	0.27	1.4	28	0.4	8.8	21
515503	557392	7134473	0.12	5.92	32.5	400	1.4	0.35	1.38	0.08	52.5	7.8	44	2.24	9	4.02	12.9	0.14	3.9	0.019	1.79	25.6	23.2	0.57	309	6.05	2.1	4.4	15	830	30.5	50.6	<0.002	0.01	0.22	5.7	1	0.8	284	0.51	<0.05	7.1	0.233	0.27	1.7	66	0.6	10.2	29
515504	557448	7134469	0.19	1.62	5.9	140	0.55	0.3	0.39	0.32	39.8	2.9	22	0.79	84.1	0.9	3.38	0.1	0.8	0.013	0.36	19.1	3.5	0.09	49	1.09	0.35	1.5	12.5	1200	23.3	12	<0.002	0.45	0.27	3.2	1	0.3	53.4	0.13	<0.05	3.82	0.063	0.11	3.6	30	0.4	8.9	8
515505	557490	7134455	0.09	5.99	2.2	400	1.59	0.17	1.3	0.09	47.4	3.5	31	2	15.1	0.94	12.35	0.18	3.8	0.015	1.72	23	21.4	0.39	182	0.23	2.25	4.1	11.3	640	19.7	50.9	<0.002	0.02	0.13	4.8	1	0.7	288	0.44	<0.05	6.02	0.192	0.29	1.5	26	0.5	9.3	17
515506	557537	7134443	0.06	6.3	2	440	1.32	0.16	1.37	0.07	46.6	3.5	30	2.1	11.9	0.99	12.75	0.18	3.7	0.015	1.92	22.6	21.9	0.39	180	0.23	2.38	4.1	11.3	720	15.2	56.2	<0.002	0.01	0.11	4.8	1	0.7	305	0.41	<0.05	5.66	0.196	0.32	1.6	28	0.7	9.7	18
515507	557497	7134817	0.07	6.26	6.4	430	1.3	0.17	1.41	0.08	49.7	4.1	30	2.1	13.2	1.23	12.55	0.2	3.3	0.015	1.92	23.9	21.3	0.41	208	0.5	2.4	3.9	12.1	760	14.8	56.5	<0.002	0.01	0.11	4.6	1	0.7	307	0.37	<0.05	6.38	0.197	0.32	1.6	31	0.5	9.5	18
515508	557451	7134825	0.06	6.44	7.4	450	1.4	0.28	1.44	0.07	54.4	4.7	36	2.31	14.3	1.38	13.1	0.22	4.3	0.017	1.95	26	23	0.45	220	0.6	2.39	4.6	14	760	14.1	58.1	<0.002	0.01	0.09	5.2	1	0.8	306	0.41	<0.05	6.62	0.229	0.33	1.8	35	0.6	10.7	20
515509	557396	7134838	0.07	6.06	6.4	420	1.43	0.18	1.34	0.07	59.7	4.1	32	2.15	13	1.24	12.65	0.21	3.8	0.015	1.83	28.6	22.3	0.41	205	0.51	2.3	4.1	12.5	740	15.1	55.5	<0.002	0.01	0.1	4.9	1	0.7	295	0.37	<0.05	8.55	0.206	0.32	2.1	31	0.5	10.6	19
515510	557349	7134845	0.07	5.99	7.4	410	1.33	0.2	1.33	0.08	51.5	4.1	34	2.17	10.8	1.2	12.6	0.22	3.9	0.017	1.86	24.8	21.5	0.4	198	0.49	2.27	4.2	13.8	750	16.2	56	<0.002	0.01	0.17	4.8	1	0.7	286	0.43	<0.05	6.22	0.198	0.31	1.5	31	0.5	9.9	20
515511	557292	7134854	0.06	6.05	7.1	410	1.3	0.17	1.32	0.07	49.4	4.3	31	2.22	13.8	1.25	12.6	0.2	3.6	0.017	1.84	23.7	23	0.42	198	0.53	2.26	4.1	13	670	14.4	55.4	<0.002	0.01	0.1	4.8	1	0.7	290	0.5	<0.05	6.32	0.197	0.31	1.7	31	0.8	9.5	20
515512	557253	7134859	0.08	6.07	6.9	420	1.3	0.18	1.37	0.06	52	4.4	34	2.22	11.2	1.32	13.05	0.23	3.9	0.016	1.88	24.8	23.9	0.44	222	0.51	2.25	4.3	13.7	760	15.5	57	<0.002	0.01	0.1	5	1	0.8	298	0.4	<0.05	6.82	0.209	0.31	1.6	33	0.6	10.2	22
515513	557196	7134861	0.06	5.93	5.4	400	1.56	0.17	1.32	0.07	43.2	3.7	29	2.12	10.3	1.17	12.1	0.21	3.3	0.014	1.79	21	21.2	0.39	197	0.42	2.26	3.7	11.8	670	13.7	53.3	<0.002	0.01	0.07	4.5	1	0.7	289	0.33	<0.05	5.37	0.184	0.29	1.3	29	1	8.8	18
515514	557156	7134879	0.06	6.09	7.4	420	1.45	0.17	1.34	0.07	52.7	4.5	32	2.23	16.9	1.28	12.7	0.23	3.6	0.015	1.83	25.7	24.5	0.42	226	0.6	2.26	4.3	13.2	720	13.8	56.6	<0.002	0.01	0.09	5	1	0.8	290	0.46	<0.05	6.58	0.208	0.31	1.8	33	0.5	9.8	20
515515	557102	7134884	0.1	5.93	6.1	410	1.26	0.19	1.34	0.07	46.8	4.1	34	2.15	12.4	1.21	12.2	0.21	3.5	0.016	1.8	22.9	22.7	0.43	208	0.52	2.24	4.3	14.9	700	15	53.5	<0.002	0.01	0.1	4.7	1	0.8	290	0.41	<0.05	5.72	0.199	0.3	1.6	31	0.5	9.6	19
515516	557056	7134898	0.05	6.27	7	440	1.34	0.18	1.38	0.07	53.9	4.9	35	2.32	15.1	1.34	13.1	0.25	4	0.019	1.91	25.8	23.7	0.45	216	0.64	2.33	4.7	15.1	720	14.4	57.8	<0.002	0.01	0.11	5.2	1	0.8	297	0.42	<0.05	6.43	0.222	0.32	1.8	34	0.6	10.3	21
515516a	557056	7134898	0.04	9.25	10.7	160	0.87	0.36	0.32	0.04	46.7	7.4	118	6.34	30.6	6.72	27.3	0.16	4.9	0.089	0.5	22	35.7	0.32	487	2.45	0.14	23.4	43.1	520	24.2	59.6	<0.002	0.06	0.69	14.7	4	3.8	49.6	1.67	<0.05	16.2	1.045	0.33	2.7	162	2.3	12.8	44
515517	557484	7134395	0.06	5.96	3.8	410	1.4	0.17	1.31	0.07	49.9	3.5	29	2	9.3	1.01	12	0.2	4	0.015	1.77	24.1	21.7	0.39	201	0.3	2.26	3.9	11.2	690	13.4	52.1	<0.002	0.01	0.09	4.6	1	0.7	291	0.37	<0.05	7.06	0.197	0.3	1.8	27	0.5	9.6	17
515518	557540	7134386	0.06	6.25	5.2	440	1.28	0.16	1.37	0.08	50.4	4.1	33	2.2	12.9	1.25	12.65	0.22	3.6	0.016	1.88	24.4	22.3	0.42	205	0.42	2.32	4.1	12.2	760	13.5	54.8	<0.002	0.01	0.1	4.9	1	0.8	299	0.42	<0.05	6.29	0.207	0.31	1.8	32	0.5	9.9	19
515519	557438	7134397	0.05	6.07	6.1	420	1.35	0.25	1.31	0.06	52.7	9.1	36	2.28	10.6	1.37	13	0.22	4.1	0.017	1.76	25.2	26.2	0.45	207	0.86	2.19	4.3	15.4	730	13.2	52	<0.002	0.01	0.09	5.2	1	0.8	283	0.41	<0.05	7.01	0.213	0.32	1.8	38	0.5	10.1	24
515520	557386	7134413	0.06	5.35	63.4	340	1.31	0.45	1	0.07	45.8	8	44	2.13	14.8	3.97	12.8	0.18	3.2	0.021	1.46	21.8	27.5	0.41	233	9	1.77	4.6	14.9	860	14.1	43.2	<0.002	0.05	0.1	5.3	1	0.8	231	0.37	<0.05	6.6	0.212	0.32	2	96	1.1	7.8	26
515521	557328	7134423	0.04	6.1	4.4	390	1.58	0.2	1.29	0.06	46.3	3.9	31	2.09	4.6	1.13	12.45	0.21	3.6	0.015	1.77	22.4	24.3	0.42	201	0.44	2.29	3.8	12.2	500	13.5	48.8	<0.002	0.01	0.1	4.6	1	0.7	293	0.36	<0.05	5.83	0.207	0.28	1.5	31	0.4	8.2	18
515522	557285	7134431	0.05	6.19	6.2	430	1.38	0.21	1.37	0.06	58.1	4.9	33	2.3	17.8	1.3	12.4	0.23	4.1	0.017	1.87	28.3	24.2	0.44	224	0.75	2.27	5.1	15.8	800	14	54.8	<0.002	0.01	0.12	5	1	0.7	291	1.52	<0.05	8.37	0.222	0.3	2.2	33	0.5	10.4	24
515523	557236	7134441	0.06	6.3	6.4	430	1.46	0.18	1.4	0.07	57.2	4.9	36	2.26	14.3	1.42	12.45	0.23	3.9	0.02	1.92	27.3	23.9	0.46	231	0.69	2.3	4.4	14.8	840	13.7	54.1	<0.002	0.01	0.09	5.2	1	0.8	301	0.43	<0.05	6.89	0.229	0.31	1.9	34	0.5	10.7	23
515524	557187	7134449	0.06	6.16	5.7	400	1.79	0.24	1.32	0.07	62.8	4.5	35	2.51	8.2	1.35	12.65	0.23	3.3	0.016	1.86	30	23.9	0.47	236	0.5	2.27	3.7	13.3	680	13.2	53.4	<0.002	0.01	0.09	4.9	1	0.7	294	0.33	<0.05	8.9	0.197	0.3	1.9	33	0.7	10.1	23
515525	557136	7134456	0.07	6.22	6.3	420	1.59	0.23	1.27	0.07	57.2	4.4	35	2.3	26.3	1.34	12.75	0.14	3.7	0.016	1.88	27.3	26.8	0.44	215	0.78	2.26	4	14.7	750	15.6	55.1	<0.002	0.01	0.1	5.2	1	0.7	277	0.36	<0.05	7.72	0.203	0.32	2.5	33	0.6	8.9	23
515526	557007	7134908	0.05	6.14	6.7	420	1.42	0.17	1.23	0.07	41.4	4.9	31	2.13	13.3	1.19	12.25	0.12	3	0.013	1.82	19.5	25.4	0.4	205	0.47	2.3	3.5	14	610	14.4	55.8	<0.002	0.01	0.09	4.5	<1	0.6	277	0.31	<0.05	5.77	0.174	0.33	1.5	29	0.4	7	22
515527	556955	7134912	0.05	6.26	5.6	430	1.56	0.2	1.24	0.08	52.2	5.6	37	2.3	15	1.28	13.05	0.14	3.6	0.016	1.82	24.5	25	0.47	205	0.49	2.23	4.5	18.6	670	14.6	56.6	<0.002	0.01	0.11	4.9	1	0.7	275	0.37	<0.05	6.94	0.193	0.33	1.8	31	0.5	8.3	23
515528	556910	7134922	0.05	5.93	1.9	390	1.58	0.16	1.21	0.06	47.8	3.9	29	2.07	6.1	0.95	12.3	0.14	3	0.014	1.72	22.3	25.5	0.39	197	0.36	2.28	3.7	11.6	500	14.1	51.2	<0.002	0.01	0.11	4.4	<1	0.7	274	0.32	<0.05	5.84	0.177	0.32	1.5	26	0.4	7.2	17
515529	556870	7134914	0.07	6.24	6	460	1.47	0.24	1.24	0.11	62.1	7.2	47	2.76	16.8	1.52	13	0.15	3.1	0.016	1.89	29.8	30.4	0.6	222	0.31	2.14	5.8	30.7	750	14.7	63	<0.002	0.01	0.14	5.7	1	0.8	264	0.45	<0.05	7.33	0.213	0.38	2.3	39	0.6	9.5	30
515530	557089	7134460	0.07	4.37	1.5	280	1.67	0.1	0.8	0.11	36.7	1.9	23	1.16	21.8	0.43	8.31	0.12	1.9	0.009	1.16	17.6	10	0.18	101	0.65	1.59	2.2	8.4	570	9.4	33	<0.002	0.13	0.09	3.3	1	0.4	190	0.19	<0.05	4.72	0.114	0.2	1.8	16	0.3	5.7	9
515531	557043	7134468	0.05	5.62	0.7	350	1.3	0.12	1.11	0.07	32.1	2.6	20	1.83	6.9	0.65	11.25	0.12	2.1	0.01	1.62	15.9	22.2	0.29	134	0.19	2.24	2.2	8.5	450	12	46.6	<0.002	0.01	0.08	3.3	1	0.5	264	0.18	<0.05	5.11	0.112	0.27	1.1	18	0.2	5.3	13
515551	557474	7134641	0.18	1.14	2.8	80	0.39	0.14	0.26	0.29	37.4	2	13	0.34	99.8	0.21	1.83	0.1	0.5	0.007	0.17	17.7	1.5	0.04	15	0.51	0.18	0.8	8.5	1010	4.7	5.4	<0.002	0.37	0.1	2.7	1	0.2	32.6	0.06	<0.05	3.59	0.034	0.07	3.5	10	0.3	6.8	2
515551a	557474	7134641	0.04	9.53	10.3	160	0.85	0.35	0.31	0.04	50.4	7.5	117	6.41	30.5	6.7	25.8	0.12	4.4	0.091	0.49	23	34.6	0.32	484	2.35	0.14	22.9	42.8	510	25	61.1	<0.002	0.05	0.72	13.3	3	3.9	46.5	1.65	<0.05	17.5	1.015	0.34	3	158	2.3	11.4	45
515552	557523	7134635	0.14	0.73	3.9	60	0.29	0.16	0.21	0.19	32	1.8	10	0.2	59	0.2	1.1	<0.05	0.2	0.023	0.07	14.4	0.6	0.03	8	0.5	0.06	0.5	8.1	980	3	2.6	<0.002	0.26	0.12	2	1	<0.2	22.6	<0.05	<0.05	2.38	0.023	0.03	3.1	13	0.3	6.7	3
515553	557571	7134628	0.09	2.22	5	170	0.6	0.18	0.39	0.11	35.4	2.1	20	0.79	47.5	0.55	4.4	0.06	1	0.013	0.56	15.9	3.4	0.06	34	0.44	0.55	1.6	9.8	1100	6.1	18.6	<0.002	0.26	0.12	3.1	1	0.4	82.8	0.16	<0.05	3.6	0.069	0.14	2.7	19	0.4	7	6
515554	557573	7134685	0.05	6.16	0.6	400	1.29	0.13	1.22	0.07	41	3	26	2.07	8.2	0.77	11.4	0.08	3.2	0.015	1.76	18.9	20.6	0.34	162	0.14	2.22	3.3	10.8	550	13.5	53.7	<0.002	0.02	0.1	4.4	1	0.7	292	0.32	<0.05	5.04	0.157	0.3	1.5	24	0.6	7.7	16
515555	557529	7134675	0.07	6.21	1.4	420	1.61	0.18	1.3	0.08	58.3	4	29	2.24	26.5	0.98	12.3	0.09	3.7	0.017	1.81	25.8	24.9	0.41	222	0.34	2.2	4.4	14.3	680	14.5	58.9	<0.002	0.01	0.11	5.2	1	0.8	290	0.38	<0.05	7.01	0.195	0.31	2	27	0.5	9.8	23
515556	557476	7134668	0.06	5.79	3.9	400	1.4	0.2	1.2	0.07	55.3	3.5	29	2.08	20.6	0.99	11.7	0.1	3.9	0.017	1.66	24.7	21	0.36	181	0.4	2.02	3.9	11.7	610	13.9	54.9	<0.002	0.02	0.11	5	1	0.7	269	0.39	<0.05	7.57	0.167	0.31	2.1	29	0.6	9.2	19
515557	557433	7134726	0.05	6.18	6.4	400	1.33	0.14	1.27	0.07	53.6	4.3	30	2.15	11	1.17	12.25	0.1	3.4	0.014	1.73	24.5	23.5	0.38	187	0.36	2.19	4.1	13.4	690	14	57	<0.002	0.01	0.1	4.9	1	0.7	288	0.46	<0.05	6.87	0.163	0.32	1.7	29	0.4	9.3	19
515558	557386	7134711	0.05	6.04	7.4	400	1.37	0.24	1.24	0.07	50	4.1	28	2.03	11.3	1.11	12.15	0.08	3.5	0.016	1.73	22.7	21.9	0.36	188	0.49	2.15	3.6	12.4	610	13.8	56.4	<0.002	0.01	0.1	4.7	1	0.7	282	0.32	<0.05	6.45	0.163	0.31	1.6	27	0.5	8.5	19
515559	557329	7134719	0.05	5.96	7.3	380	1.28	0.15	1.25	0.07	49.8	4.3	27	2.06	10.7	1.13	12	0.09	3.4	0.015	1.7	22.8	21.5	0.35	192	0.49	2.12	3.4	13.2	610	14.1	55.1	<0.002	0.01	0.11	4.4	1	0.6	280	0.31	<0.05	6.61	0.163	0.29	1.7	27	0.6	8.7	18
515560	557280	7134734	0.06	6.04	6.5	400	1.17	0.16	1.31	0.07	50.9	3.7	28	1.91	9.6	1.07	11.3	0.09	3.3	0.015	1.76	23.3	18.7	0.37	202	0.44	2.2	3.9	13	750	13.5	53.6	<0.002	0.01	0.1	4.6	1	0.6	289	0.45	<0.05	6.38	0.174	0.29	1.7	27	0.4	9.1	19
515561	557234	7134744	0.05	6.18	5.8	430	1.35	0.19	1.21	0.07	47.1	4.6	38	2.79	11.5	1.27	12.85	0.09	3.4	0.017	1.81	21.9	23.3	0.49	207	0.43	2.08	5.1	19.5	570	13.7	62.4	<0.002	0.01	0.16	5.5	1	0.8	273	0.43	<0.05	6.01	0.19	0.35	1.5	35	0.6	8	27
515562	557194	7134756	0.03	5.78	7.8	370	1.32	0.24	1.16	0.05	42.2	4.1	33	2.6	6.1	1.38	12.55	0.09	3	0.013	1.59	19.6	20.3	0.43	235	0.76	2.03	3.7	12.5	310	12.7	51.6	<0.002	0.01	0.1	4.7	1	0.9	276	0.33	<0.05	6.78	0.191	0.28	1.4	39	0.4	6.5	21
515563	557123	7134760	0.07	6.21	5.4	420	1.33	0.21	1.25	0.1	58.7	5.1	38	2.67	27.8	1.17	12.55	0.1	3.3	0.018	1.79	27.3	25.6	0.57	211	0.41	2.08	5.4	28.5	740	14.6	60.9	<0.002	0.01	0.13	5.4	1	0.7	273	0.52	<0.05	7.32	0.182	0.35	2.3	32	5.9	9.9	29
515564	557075	7134770	0.06	5.92	7.8	380	1.71	0.17	1.23	0.08	48.8	4.8	30	2.2	14.1	1.12	11.65	0.1	3	0.016	1.74	22.3	22.8	0.42	200	0.58	2.1	3.7	18.5	700	14.1	57.5	<0.002	0.01	0.11	4.4	1	0.6	277	0.36	<0.05	6.36	0.161	0.31	1.6	28	0.9	8.9	22
515565	557034	7134773	0.06	6.36	8.7	440	1.44	0.21	1.33	0.07	56.3	4.5	33	2.38	17.8	1.33	12.8	0.11	3.9	0.017	1.87	26.2	22.5	0.46	212	0.72	2.19	4.9	17.9	690	14.6	62.6	<0.002	0.01	0.11	5.6	1	0.8	287	1.09	<0.05	7.57	0.193	0.33	2.2	33	0.5	9.8	24
515566	556987	7134783	0.05	6.3	5.3	420	1.33	0.16	1.27	0.07	68.1	5.1	36	2.38	21.2	1.23	12.3	0.11	3.5	0.016	1.82	31	24	0.52	204	0.48	2.17	4.7	25.1	670	15.1	58.5	<0.002	0.01	0.09	5.1	1	0.7	289	0.42	<0.05	8.89	0.182	0.31	3.2	32	0.7	10.3	25
515567	556933	7134793	0.06	6.27	5.4	420	1.29	0.15	1.29	0.07	58.3	4.6	32	2.11	16.7	1.15	11.95	0.09	3.5	0.016	1.83	26.6	21.5	0.45	196	0.4	2.19	4	19.4	730	14	58.8	<0.002	<0.01	0.09	5	1	0.7	288	0.4	<0.05	7.62	0.182	0.32	2.2	30	0.7	9.7	24
515568	556887	7134796	0.06	6.28	12.4	410	1.31	0.19	1.27	0.09	57.1	6.1	41	2.69	21.3	1.36	13.15	0.12	3.7	0.019	1.83	27.2	28.8	0.49	198	0.77	2.2	5	22.8	680	14.4	59.3	<0.002	0.01	0.12	5.3	1	0.8	282	0.47	<0.05	7.13	0.198	0.35	2	36	0.7	9.1	26
515569	556839	7134806	0.05	6.13	6.2	400	1.47	0.17	1.33	0.07	58.2	4.5	32	2.22	16.6	1.16	12.35	0.15	3.9	0.017	1.83	27.6	24.1	0.42	210	0.47	2.23	4.1	15.3	710	14.1	55	<0.002	0.01	0.11	4.7	1	0.7	294	0.36	<0.05	6.78	0.2	0.3	1.9	31	0.6	9.7	22
515570	556842	7134867	0.05	6.25	3.7	420	1.46	0.15	1.34	0.08	71.4	6.9	50	2.41	15	1.31	12.7	0.16	4	0.017	1.85	34.4	25.6	0.6	238	0.32	2.22	6.1	29.2	820	14.6	58.4	<0.002	<0.01	0.12	5.4	1	0.8	291	0.51	<0.05	8.08	0.233	0.33	2.3	36	0.6	11	27
515571	556898	7134863	0.03	5.94	3.1	380	1.28	0.15	1.21	0.07	46	4.1	38	2.33	7.8	1.13	12.55	0.14	3.3	0.014	1.76	22.2	21.5	0.49	185	0.33	2.16	5	17.4	540	13	55	<0.002	0.01	0.11	4.5	1	0.7	274	0.39	<0.05	5.3	0.189	0.3	1.4	30	0.4	7.4	21
515572	556946	7134852	0.04	5.55	3.9	370	1.28	0.15	1.11	0.08	38.4	3.6	24	1.83	10	0.98	11.1	0.15	3.1	0.013	1.64	18.6	20.2	0.29	163	0.49	2.04	3.2	10.2	360	12.8	51.2	<0.002	0.01	0.1	3.8	1	0.6	256	0.25	<0.05	4.97	0.15	0.3	1.4	23	0.3	6.6	16
515573	557001	7134842	0.05	6.28	9.5	450	1.5	0.19	1.3	0.08	64.4	7.3	43	2.56	21.2	1.46	13.1	0.18	4.2	0.019	1.9	31.4	28.2	0.55	244	0.68	2.13	6	25.8	770	15.1	61.2	<0.002	0.01	0.14	5.5	1	0.9	274	0.56	<0.05	7.83	0.23	0.35	2.2	38	0.8	10.5	27
515574	557066	7134840	0.05	6.28	10.1	410	1.61	0.2	1.28	0.09	57.6	7.6	46	2.79	26.3	1.52	13.1	0.19	3.7	0.019	1.86	27.3	30.8	0.59	246	0.86	2.14	6	30.3	740	15.4	62.2	<0.002	0.01	0.14	5.6	1	0.9	276	0.5	<0.05	7.01	0.213	0.38	2	37	0.5	9.3	30
515575	557099	7134828	0.06	5.89	6.1	370	1.35	0.21	1.22	0.07	40.9	4.4	31	2.29	8.6	1.19	12.2	0.2	3.1	0.014	1.78	19.7	25	0.42	192	0.55	2.18	3.8	14.1	560	13	54.7	<0.002	0.01	0.13	4.3	1	0.6	274	0.5	<0.05	4.82	0.172	0.31	1.4	31	0.4	7	22
515576	557147	7134813	0.05	6.31	8.9	440	1.48	0.2	1.26	0.1	56	8	48	2.67	21.1	1.51	13.1	0.21	3.2	0.018	1.85	26.6	31	0.67	235	0.65	2.14	6.8	32.5	680	15.6	62.1	<0.002	0.01	0.18	5.4	1	0.8	276	0.48	<0.05	7.3	0.197	0.35	1.8	39	0.5	9.3	32
515577	557199	7134810	0.09	5.98	3.3	430	1.56	0.23	1.2	0.12	81.1	6.5	49	2.53	50.1	1.19	12.75	0.21	3.6	0.02	1.73	40.4	26.6	0.63	201	0.26	2.02	7.2	28.6	710	16.5	58.3	<0.002	0.02	0.15	5.5	1	0.8	263	0.55	<0.05	10.25	0.199	0.36	3.7	35	0.9	11.4	32
515578	557247	7134809	0.04	6.19	7.1	410	1.48	0.27	1.32	0.08	65.6	3.9	35	2.3	17.5	1.19	12.45	0.22	4.2	0.015	1.84	32.5	23.2	0.42	209	0.6	2.22	4.3	13.2	700	14.8	56.9	<0.002	0.01	0.12	4.9	1	0.8	285	0.87	<0.05	8.13	0.207	0.32	2.3	33	0.5	9.6	21
515579	557297	7134797	0.05	6.08	9.5	410	1.37	0.16	1.27	0.08	57.4	4.2	34	2.34	14.9	1.25	12.65	0.19	3.9	0.018	1.8	27.8	24.3	0.41	186	0.59	2.19	4.3	13.7	670	14.6	56.7	<0.002	0.01	0.11	5.1	1	0.7	282	0.36	<0.05	6.7	0.198	0.33	1.9	33	0.8	9	21
515580	557348	7134792	0.05	6.14	7.9	400	1.34	0.17	1.3	0.08	49.6	3.9	32	2.18	7.6	1.22	12.15	0.21	3.5	0.015	1.81	23.7	22.7	0.38	190	0.54	2.24	3.9	12	730	13.7	55	<0.002	0.01	0.12	4.7	1	0.7	285	1.66	<0.05	5.77	0.182	0.3	1.6	32	1.5	8.6	20
515581	557393	7134776	0.05	6.1	6.6	410	1.45	0.15	1.28	0.08	52.9	4.3	33	2.31	13.7	1.2	12.4	0.2	3.5	0.015	1.83	25	24.2	0.4	202	0.44	2.25	4	13.4	690	13.8	57	<0.002	0.01	0.11	4.8	1	0.8	286	0.36	<0.05	6.11	0.198	0.31	1.7	32	2	8.8	20
515582	557444	7134763	0.05	5.99	5.4	390	1.69	0.12	1.32	0.08	51.6	4	28	2.05	12.8	1.08	12.25	0.2	3.5	0.014	1.76	24.5	24	0.37	198	0.45	2.3	3.9	12.1	710	13.9	54.7	<0.002	<0.01	0.11	4.5	1	0.8	290	0.35	<0.05	5.99	0.191	0.31	1.7	29	3.4	9	19
515583	557444	7134763	0.05	5.92	5.9	390	1.33	0.13	1.3	0.06	52	4.3	28	2.05	12.6	1.11	12	0.21	4	0.014	1.77	24.8	24.1	0.37	204	0.46	2.24	3.8	12.3	680	13.6	54.1	<0.002	0.01	0.11	4.6	1	0.7	284	0.35	<0.05	6.28	0.19	0.31	1.7	29	0.5	8.8	19
515583a	557444	7134763	0.04	9.23	10.1	150	0.88	0.34	0.31	0.03	50.7	7.6	115	6.49	31.8	6.53	26.2	0.17	4.8	0.089	0.49	23.7	36	0.31	473	2.47	0.13	23.7	44.6	500	24.5	61.1	<0.002	0.05	0.73	13.8	4	4	47.9	1.63	0.07	16	1.01	0.33	2.9	158	2.4	12.3	45
515584	557495	7134766	0.05	6.13	6.3	410	1.45	0.17	1.32	0.07	46.8	4.4	31	2.18	12	1.18	12.35	0.21	4.2	0.015	1.83	22.4	27.8	0.39	206	0.53	2.31	3.9	13.2	700	13.5	55.9	<0.002	<0.01	0.11	4.7	1	0.7	291	0.33	<0.05	5.24	0.194	0.31	1.7	31	0.5	10.3	21
515585	557539	7134745	0.05	5.91	5.5	390	1.43	0.19	1.27	0.06	47.7	4.1	29	2.12	10.9	1.12	12	0.21	3.3	0.014	1.77	22.7	23.2	0.37	204	0.44	2.25	3.6	12.7	670	13	53.4	<0.002	0.01	0.09	4.4	1	0.7	285	0.31	<0.05	5.52	0.184	0.31	1.4	30	0.5	8.2	19
515586	557596	7134741	0.05	5.82	7.7	380	1.58	0.15	1.27	0.08	52.7	3.7	30	2.18	9.6	1.17	11.7	0.2	3.3	0.013	1.71	24.4	24.6	0.36	196	0.49	2.17	3.6	11.6	650	13.9	53.7	<0.002	0.01	0.1	4.5	1	0.6	279	0.31	<0.05	6.94	0.173	0.31	1.6	27	0.4	8.5	19
515587	557604	7134805	0.06	5.92	5.4	400	1.73	0.14	1.28	0.06	53.6	4.2	30	2.22	13.3	1.11	12.35	0.23	3.5	0.017	1.77	25.5	24.8	0.38	198	0.42	2.21	4	12.7	650	13.6	55.4	<0.002	<0.01	0.11	4.8	1	0.8	282	0.35	<0.05	6.06	0.195	0.32	1.6	30	0.5	9	19
515588	557546	7134811	0.05	6.01	7.4	380	1.41	0.18	1.26	0.07	53.3	4.6	29	2.19	14.4	1.14	12.55	0.2	3.4	0.017	1.77	25.3	25.8	0.38	192	0.49	2.25	4.1	13.6	690	14.2	57.6	<0.002	<0.01	0.11	4.8	1	0.7	284	0.36	<0.05	6.15	0.184	0.33	1.7	29	0.5	8.8	20
515589	557546	7134811	0.05	5.9	7	390	1.33	0.17	1.29	0.08	52.2	3.7	29	2.16	9.7	1.11	12.05	0.22	3.9	0.012	1.73	24.6	25.9	0.37	197	0.48	2.23	3.7	12.3	660	13.4	54.3	<0.002	0.01	0.11	4.6	1	0.7	284	0.31	<0.05	6.56	0.181	0.29	1.6	28	0.5	8.6	19
515590	556804	7134579	0.06	5.82	5.5	380	1.61	0.14	1.18	0.08	50.7	4.7	31	2.48	12.8	1.16	12.25	0.24	2.9	0.017	1.82	24.2	28.4	0.4	186	0.43	2.08	3.4	14.9	630	14.2	56.8	<0.002	0.01	0.11	4.5	1	0.7	259	0.29	<0.05	6.5	0.164	0.32	2.2	30	0.4	8.3	22
515591	556840	7134563	0.05	6	6.2	410	1.49	0.15	1.28	0.07	65.1	5.4	33	2.41	15.8	1.26	13	0.23	4.1	0.016	1.9	30.4	28.3	0.43	205	0.42	2.17	4.4	16.3	800	14.5	59.7	<0.002	<0.01	0.11	5.3	1	0.8	269	0.42	<0.05	7.95	0.21	0.34	2.1	34	0.5	10.2	23
515592	556891	7134553	0.1	6.35	8.1	410	1.25	0.25	1.2	0.07	46.9	5.5	35	2.53	15.7	1.54	13	0.12	3	0.02	1.85	22.7	25.3	0.44	217	1.16	2.21	3.6	18.4	620	15.6	57.3	<0.002	0.01	0.1	4.6	1	0.7	276	0.33	<0.05	6.55	0.188	0.34	1.9	35	0.6	8	26
515593	556895	7134553	0.06	6.37	7	440	1.43	0.2	1.28	0.08	57.4	5.9	37	2.65	13.3	1.44	13.35	0.13	3.7	0.019	2	27.3	27.1	0.48	219	0.57	2.27	4.3	18.4	780	14.3	62.7	<0.002	0.01	0.1	5.3	1	0.8	276	0.42	<0.05	7.06	0.212	0.36	1.9	36	0.6	9.7	27
515594	556947	7134549	0.05	6.13	5.2	400	1.42	0.18	1.23	0.07	41.6	4.3	33	2.32	9.7	1.26	12.3	0.12	3.2	0.015	1.81	20.3	21.6	0.4	197	0.47	2.29	4.3	13.3	630	13.2	56.2	<0.002	0.01	0.08	4.3	1	0.6	283	0.56	<0.05	5.26	0.183	0.32	1.4	31	0.5	7.3	22
515595	556991	7134533	0.06	6.06	4.5	380	1.49	0.28	1.26	0.06	38.4	3.5	24	1.95	9.5	1.07	11.45	0.12	3.1	0.013	1.76	18.7	20	0.34	182	0.41	2.37	2.8	12.3	640	12.7	52.8	<0.002	0.01	0.08	3.6	1	0.6	291	0.3	<0.05	4.88	0.157	0.31	1.4	25	0.3	7.1	19
515596	557043	7134528	0.05	5.78	1.2	370	2.71	0.15	1.22	0.07	41.7	2.4	20	1.87	10.7	0.71	11.2	0.14	2.9	0.013	1.68	20	18.9	0.29	160	0.21	2.31	3	8.2	540	12.5	51	<0.002	0.02	0.08	3.2	1	0.5	282	0.29	<0.05	5.27	0.145	0.29	1.5	19	0.9	6.7	14
515597	557092	7134519	0.06	5.91	1.7	410	1.39	0.15	1.18	0.08	48.5	2.8	30	1.73	19.1	0.78	11.6	0.13	3.2	0.014	1.74	23.8	16.8	0.31	151	0.23	2.2	3.5	9.9	540	12.8	52.4	<0.002	0.04	0.08	4.1	1	0.7	272	0.37	<0.05	5.9	0.167	0.32	1.8	23	0.4	7.8	15
515598	557141	7134516	0.06	6.34	2.3	430	1.35	0.18	1.34	0.08	62.6	3.9	36	2.43	13	1.15	12.55	0.17	3.9	0.016	1.9	29.7	23.4	0.46	210	0.41	2.3	4.1	13.8	780	13.7	55.9	<0.002	0.03	0.08	5.1	1	0.8	287	0.41	<0.05	7.32	0.224	0.34	1.9	34	0.5	9.7	24
515599	557194	7134505	0.05	6.16	6.1	410	1.52	0.17	1.32	0.07	52.7	4	29	2.15	9.2	1.2	12.15	0.16	3.6	0.018	1.86	25.4	21.1	0.4	203	0.43	2.32	3.5	13.5	790	13.6	56.7	<0.002	<0.01	0.07	4.4	1	0.7	286	0.35	<0.05	7.26	0.192	0.32	1.8	31	0.5	9.1	22
515599a	557194	7134505	0.04	9.39	9.7	160	0.85	0.35	0.31	0.03	49.3	7.4	120	6.53	31.1	6.69	26.2	0.13	5.1	0.091	0.49	23	33.7	0.31	479	2.44	0.14	23	44.4	500	24.1	63.1	<0.002	0.05	0.64	13.2	4	3.9	47.2	1.73	<0.05	16.45	1.015	0.36	3	157	2.4	12.2	45
515600	557248	7134499	0.05	5.64	6.6	340	1.21	0.19	1.21	0.06	47.9	3.4	24	1.89	6.2	1.11	11.1	0.12	3	0.013	1.61	23.3	17.5	0.33	183	0.5	2.16	3	10.4	600	13.1	48.5	<0.002	0.01	0.06	3.6	1	0.6	272	0.35	<0.05	6.47	0.17	0.28	1.5	25	0.6	7.2	18
515651	556811	7134636	0.06	6.37	7.3	440	1.85	0.24	1.32	0.07	61.2	5	35	2.32	17.9	1.4	12.7	0.14	4	0.019	1.92	29.1	23.2	0.44	242	0.64	2.33	4.3	15.2	770	13.9	59.2	<0.002	0.01	0.07	4.8	1	0.8	289	0.43	<0.05	7.66	0.219	0.33	2	34	0.8	9.7	24
515652	556861	7134626	0.06	6.35	7.7	420	1.36	0.19	1.32	0.08	58.4	4.4	35	2.33	12	1.4	12.6	0.14	3.7	0.018	1.95	28	22.9	0.44	229	0.71	2.34	4.1	15.3	810	15	58.4	<0.002	0.01	0.07	4.7	1	0.7	291	0.47	<0.05	7.53	0.202	0.34	2.1	34	0.5	9.6	25
515653	556913	7134616	0.06	6.12	5	420	1.63	0.21	1.23	0.07	59.8	4.2	35	2.57	14.6	1.19	12.95	0.15	3.4	0.019	1.82	28.8	24	0.42	184	0.4	2.22	3.9	14.6	700	13.6	60.6	<0.002	0.01	0.07	4.9	1	0.8	272	0.38	<0.05	8.08	0.185	0.38	1.8	31	0.6	8.5	24
515654	556964	7134604	0.03	5.48	0.8	360	1.24	0.1	1.08	0.05	33.2	1.9	18	1.47	3	0.55	10.75	0.12	2.5	0.01	1.62	16.4	13.7	0.23	122	0.14	2.2	2.5	6.3	300	12	47.3	<0.002	0.01	0.06	2.7	1	0.5	266	0.22	<0.05	4.02	0.132	0.28	1.1	16	0.4	4.7	10
515655	556966	7134604	0.04	5.74	1.6	370	1.17	0.11	1.18	0.06	40.4	2.4	19	1.7	3.9	0.72	11	0.11	2.6	0.012	1.67	19.8	17.1	0.29	152	0.2	2.29	2.5	7.8	520	12.5	48.7	<0.002	0.01	0.06	3	1	0.5	278	0.22	<0.05	5.38	0.138	0.29	1.4	19	0.2	6.3	13
515657	557008	7134591	0.05	4.64	1.7	300	1.18	0.11	0.88	0.09	37.3	1.4	20	1.04	16.6	0.33	8.71	0.11	2.4	0.009	1.31	18.4	7.6	0.12	84	0.21	1.82	2	5.8	450	10.4	38.9	<0.002	0.09	0.06	2.3	1	0.4	224	0.2	<0.05	4.23	0.104	0.23	1.7	14	0.3	5.5	5
515658	557056	7134591	0.05	6.23	2.1	430	1.64	0.17	1.26	0.07	51.7	3.5	34	2.32	16.7	1.03	12.35	0.12	3.4	0.018	1.75	25.5	22.3	0.39	188	0.17	2.28	3.9	12.6	660	13	55.2	<0.002	0.04	0.07	4.8	1	0.8	282	0.82	<0.05	5.5	0.191	0.35	1.9	29	0.5	8.6	19
515659	557108	7134589	0.06	6	1.4	410	1.35	0.15	1.19	0.08	51.2	3.3	32	2.09	19.6	0.91	12.25	0.14	3.3	0.016	1.68	24.6	21.4	0.37	172	0.19	2.2	3.8	11.7	590	13	53.4	<0.002	0.03	0.07	4.6	1	0.7	272	0.37	<0.05	6.08	0.183	0.32	1.9	28	0.5	8.7	18
515660	557159	7134583	0.16	1.05	2.4	80	0.41	0.15	0.21	0.17	30	1.6	13	0.33	71.3	0.12	1.99	0.1	0.5	0.01	0.19	14.4	1.3	0.03	13	0.56	0.18	0.8	7.9	1020	2.7	6.5	<0.002	0.3	0.07	2.5	1	0.2	32.4	0.08	<0.05	2.61	0.035	0.08	2.7	10	0.2	6.4	4
515661	557207	7134565	0.13	1.66	3.7	130	0.68	0.26	0.34	0.32	45.6	2.2	20	0.52	72	0.31	3.32	0.1	0.7	0.01	0.32	21.4	2.2	0.06	25	1.18	0.33	1.3	12.4	1330	5.2	11	<0.002	0.4	0.07	3.1	1	0.2	50.9	0.11	<0.05	3.71	0.06	0.1	3.7	13	0.4	8.6	5
515662	557252	7134559	0.05	6.22	3.1	410	1.82	0.21	1.32	0.07	58.8	4.3	33	2.46	8.8	1.16	12.65	0.11	3.4	0.021	1.83	29.4	24.6	0.43	211	0.45	2.33	4	15.4	680	13.5	60.3	<0.002	0.01	0.09	5	1	0.8	291	0.36	<0.05	6.85	0.206	0.32	1.8	33	0.5	9.2	25
515663	557305	7134549	0.06	6.03	5.2	390	1.53	0.15	1.29	0.06	48.7	3.8	25	1.9	7.6	1.06	11.8	0.13	3.4	0.015	1.73	23.5	19.8	0.34	189	0.43	2.34	3.3	11.7	630	13.5	53.4	<0.002	0.01	0.06	3.9	<1	0.6	288	0.31	<0.05	6.17	0.174	0.32	1.5	25	1	7.8	18
515664	557356	7134543	0.04	5.97	8.1	390	1.42	0.19	1.28	0.07	52.9	3.5	29	2.06	8.8	1.2	11.75	0.12	3.7	0.015	1.69	25.7	19.3	0.36	194	0.57	2.27	3.4	11.8	720	13.5	53.6	<0.002	0.01	0.06	4.2	1	0.6	281	0.36	<0.05	7.92	0.18	0.31	1.7	32	0.4	8.6	18
515665	557404	7134531	0.05	6.22	2	430	1.35	0.19	1.25	0.08	60.9	4.2	38	2.53	15.4	1.13	12.85	0.13	3.5	0.017	1.8	29.5	24.5	0.44	197	0.24	2.27	4.1	14.3	640	13.7	56.3	<0.002	0.02	0.06	5.1	1	0.8	283	0.4	<0.05	8.31	0.208	0.34	2	31	0.5	9.1	24
515666	557469	7134514	0.05	3.87	5.7	320	1.07	0.36	0.53	0.11	43.4	2.4	42	2.5	29.4	0.87	9.86	0.11	2.3	0.019	1.11	21.4	11.9	0.17	150	0.86	1	3.9	10.3	790	10.5	42	<0.002	0.15	0.09	5.7	1	0.6	126.5	0.39	<0.05	6.57	0.154	0.36	3.5	31	0.9	7.9	12
515666a	557469	7134514	0.04	9.49	9.4	160	0.88	0.34	0.31	0.03	52	7.3	121	6.56	30.1	6.78	25.7	0.14	4.9	0.092	0.5	24.2	34.1	0.31	483	2.4	0.14	23.3	43.8	510	24	62.3	<0.002	0.05	0.65	13.1	3	3.8	46.5	1.68	0.05	16.85	1.035	0.35	2.9	157	2.3	12.4	45
515667	557498	7134517	0.08	2	4.8	190	0.61	0.24	0.46	0.24	41.3	3.3	24	1.19	58.6	0.71	4.49	0.1	1	0.012	0.5	19.9	3.8	0.08	44	0.5	0.47	1.7	12.5	1230	5.5	18.6	<0.002	0.33	0.08	3.2	1	0.3	67.4	0.17	<0.05	3.93	0.073	0.17	3.4	34	0.5	8.5	7
515667a	557498	7134517	0.03	9.65	9.8	160	0.89	0.35	0.32	0.03	52.5	7.4	125	6.63	30.8	6.85	26.2	0.12	5.1	0.091	0.49	24.1	34.1	0.32	485	2.39	0.14	24	44.6	530	26.9	63.2	<0.002	0.06	0.69	13.6	4	3.9	47.8	1.75	<0.05	17.15	1.075	0.36	3	160	2.5	14.4	46
515668	557553	7134507	0.13	1.44	5.9	140	0.55	0.21	0.31	0.38	38.3	2.3	17	0.64	68.8	0.48	2.71	0.1	0.7	0.011	0.3	18	2	0.04	23	0.94	0.31	1.1	12.4	1140	4.6	10.7	<0.002	0.44	0.07	2.6	1	0.2	47.2	0.16	<0.05	3.28	0.047	0.11	3.2	32	0.4	9.1	8
515669	557560	7134570	0.12	2.16	6.6	200	0.64	0.25	0.48	0.31	48.4	3.4	24	1.09	72.5	0.91	4.43	0.11	1.1	0.014	0.5	23.4	4.3	0.09	49	0.43	0.52	1.6	13.6	1170	6	17.7	<0.002	0.32	0.08	3.2	1	0.3	75.9	0.16	<0.05	3.9	0.071	0.15	3.5	25	0.4	9	7
515670	557507	7134570	0.05	6.07	1.5	410	1.52	0.14	1.29	0.07	49.8	3.4	29	2.19	11.7	0.9	12.15	0.13	3.5	0.018	1.75	24	19.5	0.36	183	0.21	2.29	3.8	11.3	620	13.6	55.4	<0.002	0.03	0.06	4.4	1	0.7	285	0.39	<0.05	5.94	0.189	0.31	1.7	27	0.5	8.2	18
515671	557460	7134585	0.04	5.7	1.2	390	1.48	0.14	1.2	0.07	42.8	2.7	27	1.88	10.4	0.76	11.35	0.14	3.2	0.013	1.67	21	17.9	0.3	164	0.23	2.24	3.2	9.2	600	12.5	50.7	<0.002	0.02	0.06	3.8	1	0.6	276	0.3	<0.05	5.27	0.163	0.31	1.5	21	0.4	7.5	14
515672	557405	7134597	0.04	6.29	1.9	450	1.62	0.15	1.3	0.07	50	3.5	30	2.33	10.8	1.02	12.85	0.13	3.6	0.018	1.9	24.2	21.2	0.38	178	0.15	2.37	3.9	12	640	13.2	61.6	<0.002	0.01	0.06	4.7	1	0.9	290	0.37	<0.05	6.02	0.192	0.36	1.7	29	0.5	8.4	19
515673	557363	7134560	0.05	6.01	2.1	430	1.36	0.17	1.22	0.06	49.4	3.9	33	2.41	12.8	1.03	12.55	0.12	3.6	0.015	1.77	23.9	24.4	0.39	179	0.17	2.22	3.9	13.5	560	13.2	58.9	<0.002	0.01	0.07	4.8	<1	0.8	276	0.39	<0.05	5.81	0.192	0.34	1.7	29	0.5	8.1	22
515674	557312	7134609	0.05	5.72	7.4	370	1.47	0.16	1.24	0.07	45.4	3	25	1.84	8.3	1.13	11.3	0.11	3.2	0.012	1.66	22	18.9	0.32	166	0.55	2.26	2.9	10.1	660	13	51.3	<0.002	0.01	0.05	3.6	1	0.6	277	0.28	<0.05	5.89	0.156	0.28	1.5	25	0.4	7.4	16
515675	557273	7134617	0.04	5.64	2.8	360	1.27	0.13	1.21	0.06	38.9	2.8	22	1.84	4.7	0.8	11.25	0.11	3.4	0.01	1.67	18.8	18.2	0.31	158	0.25	2.28	2.8	9.5	530	12.7	51	<0.002	<0.01	0.05	3.5	1	0.6	280	0.28	<0.05	5.08	0.148	0.29	1.3	23	1.1	6.5	15
515676	557217	7134617	0.06	6.07	1.5	400	1.32	0.16	1.25	0.09	57.6	3.3	30	2.19	16.5	0.91	11.9	0.12	3.7	0.017	1.75	27.6	19.5	0.37	199	1.05	2.26	4.1	15.6	670	17.3	53.3	0.002	0.02	0.1	4.7	1	0.7	286	0.42	<0.05	7.68	0.196	0.31	1.9	27	0.4	9.5	23
515678	557109	7134641	0.12	1.77	3.4	150	0.43	0.2	0.38	0.34	31.5	2.3	19	0.61	115	0.22	3.33	0.12	1.1	0.012	0.42	15.4	2.3	0.06	43	1.33	0.53	1.4	12.5	670	5.4	13.7	0.002	0.5	0.13	2.9	1	0.3	77.5	0.11	<0.05	5.23	0.058	0.11	4.2	8	0.4	5.8	6
515679	557108	7134640	0.1	1.23	3.7	90	0.38	0.17	0.26	0.43	31.2	2	18	0.36	124.5	0.14	2.35	0.1	0.6	0.009	0.21	15.8	1.4	0.04	30	1.09	0.27	1.1	11.7	710	3.2	7.1	0.002	0.62	0.09	2.8	1	0.2	44.1	0.08	<0.05	3.93	0.042	0.08	4	10	0.4	6.3	4
515680	557060	7134647	0.05	5.92	1.1	400	1.21	0.13	1.16	0.06	48.6	2.8	27	1.99	10.2	0.78	11.6	0.14	2.9	0.015	1.73	23.8	19.3	0.33	161	0.24	2.24	3.6	9.8	570	12.7	51.7	<0.002	0.02	0.08	4.1	1	0.7	278	0.52	<0.05	6.18	0.177	0.31	1.5	23	0.4	7.5	14
515681	557006	7134657	0.04	6.07	1.1	400	1.25	0.15	1.2	0.08	46.8	3.6	30	2.26	12.6	0.89	11.85	0.12	3.2	0.014	1.75	23	21.7	0.37	190	0.35	2.3	3.7	11	520	12.8	51.9	<0.002	0.04	0.08	4.4	<1	0.6	288	0.33	<0.05	5.74	0.195	0.3	1.7	25	0.3	7.7	18
515682	556960	7134660	0.18	1.85	3.5	140	0.72	0.2	0.37	0.32	51.1	2.5	19	0.6	108	0.27	3.16	0.13	1.1	0.01	0.35	25.9	2.8	0.06	32	0.73	0.45	1.3	14.1	1060	5.3	11.4	<0.002	0.48	0.09	3.4	1	0.2	66.5	0.11	<0.05	5.86	0.059	0.1	5	15	0.2	8.1	5
515683	556924	7134679	0.1	6.04	2.3	400	1.41	0.23	1.18	0.09	53.8	3.8	39	2.43	43	1.02	11.9	0.12	3.2	0.017	1.73	26.4	23.9	0.43	196	0.31	2.12	4	13.7	700	13.4	53.4	<0.002	0.07	0.07	5.4	1	0.7	268	0.48	<0.05	7.08	0.198	0.33	2.5	30	0.4	8.7	26
515683a	556924	7134679	0.04	9.63	10.8	160	0.92	0.35	0.32	0.05	52	7.5	122	6.72	33.6	6.84	26.6	0.1	4.8	0.092	0.5	24.1	35.2	0.33	497	2.44	0.14	24	44.9	530	24	61.7	<0.002	0.06	0.7	14.1	3	4	48.7	1.71	0.05	16.95	1.07	0.34	3.1	164	2.3	13.6	45
515685	556863	7134682	0.06	5.91	6.5	370	1.18	0.24	1.24	0.07	52.4	2.8	24	1.83	8.6	1.01	11.35	0.12	2.8	0.012	1.7	25.1	18.1	0.33	193	0.49	2.31	3	9.7	670	13.3	51.6	<0.002	0.01	0.07	3.6	1	0.5	284	0.28	<0.05	8.49	0.165	0.29	2.1	25	0.4	8.1	14
515686	556817	7134689	0.05	7.02	18.5	410	1.65	0.46	1.52	0.08	67.9	9.6	69	4.2	14.8	2.57	15.8	0.11	4	0.025	1.81	33.2	44.6	0.92	446	1.3	2.27	4.8	24.2	880	15.6	58	<0.002	0.01	0.07	7.6	1	0.9	320	1	<0.05	11.55	0.269	0.35	2.6	62	0.5	10.4	42
515687	556826	7134751	0.05	6.37	7.4	430	1.85	0.18	1.31	0.08	61.4	4.9	34	2.39	15.3	1.28	12.85	0.13	4	0.017	1.92	29.3	23.2	0.45	228	0.55	2.35	4.8	15.3	780	14	58.9	<0.002	0.01	0.07	5.2	1	0.8	293	0.47	<0.05	7.52	0.219	0.32	2	33	0.6	10.1	22
515688	556881	7134742	0.06	6.36	6.4	420	1.64	0.17	1.3	0.06	58.8	4.4	31	2.35	15.1	1.21	12.5	0.11	3.8	0.017	1.86	27.8	24.1	0.43	206	0.51	2.36	4.2	15.2	730	13.6	58.4	<0.002	0.01	0.06	4.8	<1	0.7	294	0.42	<0.05	7.78	0.199	0.34	2.1	31	0.5	9.5	21
515689	556932	7134726	0.04	5.91	10.1	400	1.15	0.18	1.2	0.06	50	3.4	28	2.16	7.2	1.14	11.7	0.13	3.6	0.014	1.71	23.9	20.4	0.38	192	0.57	2.23	3.8	11	580	13.2	52.7	<0.002	0.01	0.07	4.4	<1	0.7	283	0.38	<0.05	6.58	0.178	0.3	1.7	30	0.4	8.1	17
515690	556985	7134724	0.06	6.88	9.4	470	1.55	0.21	1.39	0.08	59.4	5	36	2.7	12.2	1.46	13.7	0.14	3.8	0.016	2.04	28.5	24.8	0.46	239	0.96	2.52	4.3	15	730	15.1	64.3	<0.002	0.01	0.08	5.2	1	0.8	319	0.38	<0.05	9.37	0.204	0.36	2	36	0.6	9.8	21
515691	557036	7134716	0.05	6.32	7.1	430	1.36	0.18	1.29	0.06	55.1	4.7	38	2.53	9.1	1.33	12.75	0.12	3.7	0.018	1.85	26.5	23.1	0.48	218	0.61	2.29	4.5	15.5	690	13.5	58.4	<0.002	0.01	0.07	5.3	1	0.8	289	0.43	<0.05	6.77	0.213	0.32	1.9	35	0.6	9.1	23
515692	557080	7134720	0.06	5.86	3	380	1.38	0.15	1.19	0.06	42.1	3.6	29	2.24	8.3	1.01	11.35	0.1	3.1	0.01	1.71	20.4	20.1	0.42	196	0.43	2.21	3.9	14.8	580	12.4	52.3	<0.002	0.01	0.06	4.2	<1	0.6	276	0.33	<0.05	5.64	0.179	0.29	1.5	26	3.1	7.4	19
515693	557141	7134704	0.21	1.5	1.4	90	0.57	0.13	0.22	0.4	47.6	2.2	13	0.43	125.5	0.18	2	0.1	0.5	0.009	0.18	22.7	1.7	0.04	16	0.37	0.2	0.9	11	1440	4	6.2	<0.002	0.43	0.08	3.4	1	<0.2	35.5	0.07	<0.05	5.6	0.032	0.09	4.9	6	0.2	8.8	3
515695	557229	7134689	0.06	6.44	5.3	500	1.69	0.18	1.21	0.09	57	6.7	55	3.06	19.1	1.48	13.45	0.12	3.6	0.018	1.93	27.7	25.9	0.73	214	0.41	2.17	8.9	35.3	690	13.6	63.5	<0.002	0.01	0.11	5.8	1	0.8	280	0.65	<0.05	6.93	0.212	0.37	2.3	41	0.6	9.6	31
515696	557229	7134689	0.06	6.42	2.7	490	1.54	0.16	1.29	0.09	75.5	5.8	60	2.66	14.9	1.33	13.1	0.15	4.1	0.021	1.89	36.8	23.5	0.71	226	0.22	2.27	10.1	33.2	710	14.3	62.6	<0.002	0.01	0.13	5.8	1	0.8	294	0.72	<0.05	9.07	0.229	0.37	2.7	39	0.7	10.9	29
515697	557279	7134679	0.04	6.32	5.7	430	1.47	0.17	1.29	0.07	52.5	4.3	31	2.34	14.2	1.15	12.65	0.12	3.8	0.016	1.88	25.6	23.1	0.41	202	0.4	2.35	4	14.2	680	13.6	58.4	<0.002	0.01	0.07	4.9	1	0.7	297	0.39	<0.05	6.5	0.197	0.32	1.8	31	0.5	9	21
515698	557325	7134669	0.04	6.03	2.2	390	1.21	0.24	1.25	0.06	53.2	2.9	25	1.92	6.5	0.88	11.7	0.14	3.5	0.015	1.77	25.9	19.6	0.34	188	0.23	2.31	3.6	9.7	680	13.1	52.9	<0.002	0.01	0.06	4.1	1	0.6	289	0.52	<0.05	6.99	0.18	0.29	1.7	23	0.4	8.5	15
515699	557375	7134659	0.05	6.09	0.7	390	1.47	0.15	1.25	0.07	48.9	2.8	24	2.03	9.7	0.8	11.85	0.13	3.6	0.015	1.77	23.6	19.2	0.33	193	0.2	2.38	3.4	8.9	640	13.2	53.1	<0.002	0.01	0.06	4.1	1	0.6	296	0.33	<0.05	6.59	0.177	0.31	1.5	22	0.3	8.3	15
515700	557424	7134651	0.05	5.88	0.5	400	1.25	0.09	1.17	0.07	38.2	2.3	22	1.75	14.1	0.65	11.05	0.11	2.9	0.011	1.71	18.8	16.7	0.27	151	0.21	2.31	2.8	7.2	490	12.3	51.3	<0.002	0.02	0.06	3.6	<1	0.5	286	0.25	<0.05	4.76	0.149	0.31	1.3	18	0.5	6.7	11
515700a	557424	7134651	0.03	9.69	10.6	160	0.93	0.35	0.32	0.03	53.5	7.5	117	6.85	32.7	6.84	26.9	0.12	4.9	0.089	0.51	24.8	36.7	0.33	498	2.49	0.15	24.2	45.3	530	24.4	63.4	<0.002	0.05	0.7	14.7	3	4	50.9	1.73	0.07	17.5	1.065	0.34	3.2	164	2.4	14.9	44
[truncated: 3 more columns]
