# Supplementary material for: DNA sequencing, microbial indicators, and the discovery of buried kimberlites
Source: Commun Earth Environ. 2023 Oct 21;4(1):387. doi: 10.1038/s43247-023-01020-z (PMC11041713; doi:10.1038/s43247-023-01020-z)
Supplement: Supplementary file 11 — Supplemental Data 8b [file 43247_2023_1020_MOESM11_ESM.xlsx]

## Sheet: Sheet1
Sample ID	UTME	UTMN	Ag	Al	As	Ba	Be	Bi	Ca	Cd	Ce	Co	Cr	Cs	Cu	Fe	Ga	Ge	Hf	In	K	La	Li	Mg	Mn	Mo	Na	Nb	Ni	P	Pb	Rb	Re	S	Sb	Sc	Se	Sn	Sr	Ta	Te	Th	Ti	Tl	U	V	W	Y	Zn
			ppm	pct	ppm	ppm	ppm	ppm	pct	ppm	ppm	ppm	ppm	ppm	ppm	pct	ppm	ppm	ppm	ppm	pct	ppm	ppm	pct	ppm	ppm	pct	ppm	ppm	pct	ppm	ppm	ppm	pct	ppm	ppm	ppm	ppm	ppm	ppm	ppm	ppm	pct	ppm	ppm	ppm	ppm	ppm	ppm
515251	595803	7041138	0.042	5.05	1.14	530	1.48	0.107	1.12	0.055	41.5	4.97	24.8	1.02	19.55	1.47	10.7	0.07	3.22	0.022	1.56	18	17.8	0.44	220	0.32	1.61	3.79	15.05	0.045	9.51	41.8	<0.002	0.01	0.05	4.98	<0.2	0.71	227	0.28	<0.04	4.68	0.16	0.229	1.31	31.7	0.284	8.89	25.1
515252	595801	7041150	0.027	4.83	0.75	570	0.9	0.09	0.97	0.05	43.2	3.35	27.1	0.92	2.17	1.75	12.95	0.09	4.49	0.023	1.53	19.3	14.5	0.34	197.5	0.54	1.33	5.53	7.37	0.025	11.3	45.1	<0.002	0.01	0.09	5.38	<0.2	0.86	207	0.39	<0.04	5.98	0.207	0.251	1.36	38.7	0.343	8.08	16.9
515253	595800	7041175	0.041	5.3	0.91	540	1.01	0.097	1.29	0.068	52.8	4.5	25.2	0.97	6.62	1.32	11.4	0.09	4.33	0.016	1.67	23.3	16	0.4	235	0.2	1.87	4.29	10.6	0.067	10.85	43.6	<0.002	<0.01	0.06	5.03	<0.2	0.73	255	0.33	<0.04	6.31	0.175	0.218	1.74	32.9	0.257	11.2	21.5
515254	595799	7041203	0.038	4.97	2.78	580	0.92	0.128	1.13	0.073	40.1	5.83	35.6	1.21	8.13	2.31	13.35	0.08	3.92	0.023	1.54	17.75	21	0.54	260	0.61	1.43	5.8	14.1	0.038	11.05	48.8	<0.002	<0.01	0.08	6.05	<0.2	0.96	220	0.41	<0.04	4.87	0.225	0.254	0.96	49.5	0.405	8.43	31.2
515255	595803	7041229	0.027	5.4	3.09	580	1.06	0.156	1.25	0.093	53.2	9.1	47.3	1.92	12.75	3.05	16.5	0.1	4.95	0.035	1.6	23.9	26.1	0.75	379	0.97	1.395	8.04	17.95	0.057	12.2	54.3	<0.002	0.01	0.06	8.08	<0.2	1.42	220	0.56	<0.04	7.19	0.345	0.312	1.42	72.6	0.492	12	44.2
515256	595799	7041252	0.04	5.04	1.8	520	0.99	0.124	1.22	0.06	32.5	5.96	30.1	1.29	9.55	1.88	12.25	0.09	3.15	0.014	1.51	14.6	18.4	0.54	266	0.62	1.585	4.35	13	0.041	10.3	47.7	<0.002	<0.01	0.07	5.63	<0.2	0.85	231	0.3	<0.04	3.65	0.194	0.24	1.04	43.8	0.262	8.09	30.4
515257	595796	7041276	0.044	4.97	0.16	620	0.85	0.093	1.31	0.046	60.8	6.17	30.6	1.11	10.5	1.67	11.9	0.11	5.07	0.031	1.69	26.9	18.8	0.54	292	0.29	1.54	6.27	13.95	0.063	11	53.9	<0.002	<0.01	0.07	6.84	<0.2	1.04	238	0.48	<0.04	6.85	0.238	0.283	1.68	41.5	0.357	13.45	30.1
515258L	595796	7041276	0.042	5.42	1.77	630	1.1	0.153	1.25	0.055	60.9	8.36	41	1.98	18.6	2.09	13.85	0.11	4.22	0.032	1.8	27.2	27.7	0.67	315	0.48	1.54	5.9	20.1	0.061	11.8	63.6	<0.002	<0.01	0.07	7.44	<0.2	1.13	233	0.45	<0.04	8.35	0.235	0.342	1.64	51	0.44	11.8	40.9
515258U	595796	7041276	0.04	5.01	0.58	610	1.02	0.089	1.36	0.062	53.9	6.54	29.5	1.07	9.38	1.73	11.55	0.11	5.04	0.035	1.68	23.9	18	0.54	303	0.24	1.53	6.04	13.85	0.071	10.65	51.5	<0.002	<0.01	0.07	6.83	<0.2	1.03	236	0.48	<0.04	5.92	0.239	0.257	1.33	43.4	0.329	12.8	29
515260	595802	7041302	0.045	5.13	1.32	490	0.96	0.114	1.19	0.045	42.2	3.68	18.8	0.93	12.8	1.22	10.15	0.1	2.6	0.015	1.57	18.7	15.2	0.34	192.5	0.41	1.84	2.95	9.84	0.058	9.99	38.7	<0.002	0.02	0.06	3.78	<0.2	0.59	245	0.21	<0.04	5.11	0.127	0.194	1.49	25	0.195	8.54	19.3
515261	595799	7041352	0.028	4.93	0.59	500	0.88	0.183	1.13	0.038	29.2	2.97	19	0.93	3.37	1.02	10.15	0.06	2.62	0.019	1.54	13.55	12.7	0.34	183	0.32	1.755	2.99	7.71	0.044	9.29	40	<0.002	0.01	0.06	3.84	<0.2	0.62	239	0.2	<0.04	3.17	0.125	0.205	0.84	23.7	0.205	7.4	16
515262	595796	7041375	0.04	4.97	0.89	460	0.85	0.127	1.15	0.042	38.7	2.94	17.3	0.87	5.66	0.99	10.25	0.08	3.09	0.014	1.53	17.1	13.8	0.29	159.5	0.39	1.815	2.7	7.75	0.058	9.97	38.4	<0.002	<0.01	0.07	3.59	<0.2	0.51	240	0.25	<0.04	4.53	0.119	0.199	1.26	23.4	0.261	8.13	15.6
515263	595797	7041401	0.037	4.92	1.23	480	0.88	0.11	1.08	0.037	29.3	3.28	17.3	0.91	6.14	0.98	10.15	0.06	2.36	0.011	1.52	13.35	15.4	0.3	156	0.32	1.72	2.37	8.73	0.055	9.36	41.2	<0.002	<0.01	0.06	3.44	<0.2	0.55	229	0.18	<0.04	3.02	0.101	0.212	0.85	23.9	0.229	7.45	16.4
515264	595800	7041431	0.035	4.67	0.79	510	0.87	0.091	1.1	0.032	36.5	3.77	20.1	0.84	5.26	1.16	9.97	0.08	2.55	0.019	1.51	16.05	14.8	0.36	190.5	0.51	1.57	3.16	8.84	0.051	9.45	43.4	<0.002	<0.01	0.05	4.3	<0.2	0.66	221	0.22	<0.04	4.58	0.132	0.217	0.96	27.2	0.175	8.34	19.1
515265	595794	7041456	0.049	5.06	1.08	429	1.02	0.135	1.13	0.046	39.4	2.61	15.2	0.91	5	0.8	10.35	0.08	2.81	0.01	1.54	17.5	14	0.25	139.5	0.48	1.93	2.22	6.78	0.067	10.35	38.9	<0.002	<0.01	0.04	3	<0.2	0.46	243	0.17	<0.04	4.45	0.098	0.187	1.3	20.4	0.221	8.26	12.9
515266	595800	7041481	0.03	4.67	1.25	560	0.88	0.11	1.14	0.041	39.9	4.1	24.6	0.92	10.65	1.29	10.55	0.07	4.61	0.016	1.55	17.85	16.5	0.39	211	0.46	1.49	3.82	11.55	0.048	10.4	47.3	<0.002	<0.01	0.06	5.41	<0.2	0.57	224	0.28	<0.04	5.08	0.153	0.254	1.23	30.2	0.249	9.42	23.5
515267	595797	7041514	0.042	4.85	1.46	490	0.99	0.144	1.09	0.047	43.6	4.52	20.4	1.02	6.85	1.1	10.85	0.08	3.11	0.016	1.57	19.25	16	0.33	187.5	0.85	1.705	3.01	9.71	0.058	10.55	44.2	<0.002	<0.01	0.05	4.19	<0.2	0.62	229	0.21	<0.04	5.44	0.126	0.214	1.35	27.8	0.19	9.14	20.1
515268	595771	7041045	0.043	4.7	1.24	550	1.01	0.085	1.15	0.062	58.5	6.05	28.6	1.13	7.83	1.5	11.4	0.11	3.8	0.022	1.55	25.7	18.6	0.46	247	0.2	1.47	4.66	14.4	0.057	10.8	49.4	<0.002	<0.01	0.07	5.87	<0.2	0.89	217	0.35	<0.04	9.03	0.189	0.254	1.45	38	0.296	11.05	25
515269	595773	7041100	0.031	4.66	1.02	510	1.24	0.103	1.1	0.043	40.5	4.95	24	0.98	12.5	1.29	10.85	0.09	3.13	0.017	1.47	18.4	18.3	0.4	213	0.32	1.52	3.98	12.6	0.045	9.79	46	<0.002	<0.01	0.06	5.02	<0.2	0.61	218	0.41	<0.04	5.29	0.147	0.23	1.01	30.3	0.208	9.16	24.7
515270	595772	7041133	0.036	4.29	1.37	520	0.82	0.067	1.01	0.04	31	4.09	24	0.92	9.73	1.34	10.2	0.1	2.43	0.018	1.37	14.4	14.2	0.38	206	0.48	1.34	3.32	9.66	0.038	9.49	42.5	<0.002	<0.01	0.07	4.81	<0.2	0.65	202	0.23	<0.04	5.53	0.14	0.229	0.7	31.2	0.199	7.79	20.3
515271	595779	7041151	0.038	4.89	0.97	550	0.91	0.101	1.15	0.053	46.4	5.69	26.3	1.02	13.65	1.46	11.35	0.09	3.82	0.025	1.56	21.1	17.9	0.44	248	0.45	1.55	4.28	12.9	0.044	10.35	47.9	<0.002	<0.01	0.07	5.61	<0.2	0.79	226	0.35	<0.04	6.44	0.174	0.254	1.21	35.1	0.278	9.59	23.3
515272	595775	7041175	0.021	4.57	1.43	540	0.81	0.087	1.02	0.039	29.8	4.2	26.5	0.92	4.39	1.63	11.15	0.08	3.75	0.023	1.41	13.45	16.9	0.42	231	0.28	1.36	3.98	9.47	0.023	9.35	41.8	<0.002	<0.01	0.06	5.46	<0.2	0.75	208	0.28	<0.04	3.85	0.172	0.211	0.8	36.7	0.253	7.43	21.6
515273	595773	7041200	0.039	4.73	0.76	560	0.86	0.059	1.11	0.045	31.1	4.15	24.2	0.8	4.64	1.41	10.1	0.07	2.82	0.015	1.5	13.6	15.1	0.39	214	0.2	1.505	3.61	9.14	0.038	9.39	43.3	<0.002	<0.01	0.06	4.81	<0.2	0.67	225	0.29	<0.04	3.39	0.152	0.21	0.75	32.4	0.225	7.77	19.2
515274	595774	7041225	0.025	4.95	7.2	520	0.9	0.17	1.22	0.057	43.3	7.18	42.1	1.3	7.75	2.73	13.85	0.1	4.26	0.034	1.38	18.55	18.9	0.64	296	0.79	1.385	5.92	14.8	0.07	11.5	44.9	<0.002	<0.01	0.08	6.72	0.2	1.02	218	0.38	<0.04	4.85	0.261	0.235	1.01	63	0.424	10.4	37.6
515275	595774	7041251	0.022	4.5	1.5	560	0.94	0.079	0.96	0.037	23.5	4.05	23.1	1.02	4.99	1.5	10.75	0.08	2.07	0.016	1.5	11.2	16.1	0.38	183	0.33	1.385	3.43	9.23	0.022	9.33	46	<0.002	<0.01	0.07	4.38	<0.2	0.65	209	0.26	<0.04	2.5	0.132	0.226	0.57	30.4	0.276	5.61	20.2
515276	595768	7041277	0.042	5.24	1.39	600	1.11	0.093	1.25	0.047	55.9	4.84	24.2	1.13	14.75	1.39	11.05	0.16	3.54	0.018	1.69	27.8	19.5	0.46	228	0.3	1.67	4.69	14.3	0.063	10.6	48.4	<0.002	<0.01	0.06	5.82	<0.2	0.85	247	0.43	<0.04	7.69	0.187	0.269	1.51	33.4	0.289	11.65	27.5
515277	595768	7041277	0.041	5.16	1.16	590	1.03	0.081	1.28	0.053	55.9	4.63	23	1.08	11.5	1.34	10.7	0.13	4	0.012	1.67	26.5	16.9	0.44	235	0.21	1.68	4.83	12.75	0.062	10.2	45.4	<0.002	<0.01	0.06	5.84	<0.2	0.83	246	0.35	<0.04	6.37	0.194	0.25	1.63	31.8	1.12	11.55	25.2
515278	595773	7041302	0.041	5.29	2.61	500	1.09	0.156	1.16	0.032	51.1	4.29	22	1.48	17.85	1.41	10.15	0.13	2.76	0.018	1.56	24.3	19.2	0.41	202	0.76	1.73	3.09	13.6	0.062	10.6	43.8	<0.002	<0.01	0.05	4.42	<0.2	0.63	239	0.22	<0.04	5.81	0.139	0.231	1.45	30.6	0.236	10	27.1
515280	595776	7041324	0.028	5.19	1.24	520	1.09	0.1	1.09	0.034	36.1	3.34	22.7	1.14	3.99	1.19	10.5	0.09	2.92	0.015	1.59	16.3	12.6	0.39	181.5	0.45	1.76	3.3	8.85	0.018	9.06	39	<0.002	0.02	0.06	4.34	<0.2	0.65	247	0.26	<0.04	4.59	0.144	0.215	1.07	27	0.197	6.11	18.5
515281	595774	7041351	0.04	5.27	1.61	540	1.03	0.139	1.18	0.045	44.1	4.27	23	1.24	7.61	1.39	10.55	0.12	4.03	0.017	1.61	20.2	17.6	0.43	203	0.64	1.735	3.82	11.15	0.055	10.15	43.5	<0.002	0.02	0.06	4.99	<0.2	0.71	243	0.27	<0.04	4.9	0.16	0.232	1.44	31.5	2.49	9.84	23.4
515282	595775	7041379	0.028	5.02	1.83	530	0.99	0.148	1.13	0.044	42	3.77	21.8	1.12	4.66	1.27	10.25	0.1	2.88	0.013	1.56	19.25	14.7	0.38	204	0.6	1.69	3.61	9.7	0.049	10.15	42.2	<0.002	0.01	0.06	4.55	<0.2	0.66	240	0.25	<0.04	5.57	0.151	0.225	1.28	30.8	0.435	8.53	19.5
515283	595773	7041399	0.033	5.05	1.96	530	0.96	0.131	1.09	0.048	30	3.85	21.8	1.22	7.63	1.33	10.4	0.1	2.65	0.018	1.56	14.5	16.6	0.39	179	0.66	1.635	3.26	9.48	0.041	9.56	42.7	<0.002	0.01	0.06	4.47	<0.2	0.67	233	0.23	<0.04	3.3	0.141	0.237	0.88	31.1	0.243	6.86	20.4
515284	595774	7041422	0.044	5.39	1.75	480	1.14	0.133	1.22	0.047	59.1	4.28	17.8	1.01	8.52	1.07	10.3	0.13	4.09	0.012	1.65	28	14.8	0.32	187.5	0.37	1.945	3.19	9.28	0.077	10.65	39	<0.002	0.01	0.06	4.03	<0.2	0.64	251	0.24	<0.04	7.52	0.137	0.205	2.01	25.5	0.218	11	16.9
515285	595770	7041454	0.046	5.5	1.99	480	1.18	0.154	1.22	0.049	57.9	3.98	18.1	1.04	8.68	1.05	10.7	0.13	3.43	0.015	1.66	27.6	16.5	0.3	177.5	0.69	1.995	3.13	10.05	0.074	11.05	40.1	<0.002	0.02	0.06	4.08	<0.2	0.62	255	0.24	<0.04	7.29	0.141	0.218	2.05	26.2	0.567	10.7	17.5
515286	595772	7041475	0.04	5.53	1.53	480	1.08	0.155	1.24	0.042	57.2	3.37	19	1.06	6	1	10.7	0.13	4.18	0.013	1.67	27.4	16.1	0.32	179.5	0.45	1.995	3.27	9.69	0.076	11.05	40.9	<0.002	0.01	0.05	4.17	<0.2	0.62	259	0.24	<0.04	7.1	0.147	0.205	1.95	26.2	0.248	11.25	17.3
515287	595776	7041501	0.045	5.15	2.47	490	1.03	0.17	1.12	0.043	44.6	3.59	19.5	1.1	7.45	1.18	10.15	0.12	2.87	0.012	1.6	20.9	16	0.34	189	0.81	1.76	3.08	9.7	0.061	10.25	42	<0.002	<0.01	0.05	4.22	<0.2	0.57	238	0.22	<0.04	5.17	0.139	0.216	1.36	27.1	0.465	8.61	19.1
515288	595776	7041525	0.048	5.2	1.49	480	1.06	0.174	1.16	0.039	41.6	2.93	16	0.92	5.74	0.97	9.74	0.12	2.57	0.011	1.61	18.75	14.9	0.3	158.5	0.46	1.865	2.69	8.51	0.063	9.96	38.5	<0.002	<0.01	0.06	3.65	<0.2	0.55	245	0.19	<0.04	4.82	0.119	0.21	1.25	22.9	0.186	8.36	16.2
515289	595747	7041527	0.049	5.34	2.09	470	1.1	0.149	1.15	0.045	58.3	3.22	17.3	1	8.46	0.98	10.55	0.12	3.22	0.012	1.64	27.4	15.6	0.29	155.5	0.53	1.915	2.71	9.43	0.067	11	40.3	<0.002	<0.01	0.04	3.73	<0.2	0.52	249	0.24	<0.04	7.16	0.122	0.202	1.75	24.2	0.307	9.55	16.5
515290	595750	7041500	0.03	5.23	2.52	520	1.06	0.168	1.15	0.052	53.1	3.99	22.6	1.2	7.34	1.25	10.65	0.13	4.1	0.019	1.65	26.2	17.2	0.38	207	0.85	1.76	3.73	10.9	0.057	11.1	45.5	<0.002	0.01	0.06	4.8	<0.2	0.72	244	0.26	<0.04	5.94	0.159	0.244	1.77	30.5	0.227	10.4	21.5
515291	595741	7041481	0.041	5.29	1.96	460	1.1	0.175	1.16	0.043	52.5	2.93	16.2	0.94	7.6	0.94	10.2	0.13	3.18	0.014	1.58	24.9	15.3	0.28	154.5	0.77	1.925	2.55	9.18	0.067	10.9	38.6	<0.002	<0.01	0.06	3.58	<0.2	0.56	251	0.18	<0.04	6.56	0.118	0.214	1.74	23.1	0.167	9.42	16.4
515292	595751	7041450	0.039	5.51	2.4	490	1.1	0.204	1.17	0.048	58.9	3.68	19.9	1.18	6.98	1.1	10.85	0.13	3.72	0.016	1.67	28.2	17.2	0.32	178.5	0.91	1.935	3	10	0.066	11.6	42.8	<0.002	0.01	0.07	4.13	<0.2	0.59	254	0.23	<0.04	8	0.134	0.223	2.16	28.1	0.228	10.25	18.4
515293	595748	7041421	0.044	5.51	2.09	520	1.1	0.156	1.27	0.051	60	4.91	21.9	1.13	10.9	1.19	10.85	0.13	4.13	0.02	1.69	28.9	16.7	0.37	202	0.49	1.93	4.05	11.55	0.077	11.6	44.9	<0.002	<0.01	0.05	4.71	<0.2	0.75	257	0.31	<0.04	8.12	0.173	0.235	1.99	31.4	0.286	11.7	21.2
515294	595749	7041400	0.035	5.06	1.79	421	1.06	0.13	1.05	0.049	46.5	2.71	15.4	1.13	6.45	0.86	9.84	0.11	2.2	0.009	1.48	22	14.8	0.26	132	0.52	1.83	2.2	8.23	0.059	9.94	37.3	<0.002	<0.01	0.04	3.19	<0.2	0.49	232	0.16	<0.04	6.05	0.107	0.189	1.83	21	0.183	8.5	15.6
515295	595750	7041373	0.026	5.19	1.19	470	1.03	0.207	1.05	0.039	34.3	2.79	16.7	1.13	3.37	0.94	10.6	0.1	2.52	0.014	1.58	16.35	12.7	0.29	156	0.6	1.88	2.91	7.06	0.023	9.48	40.1	<0.002	<0.01	0.05	3.58	<0.2	0.57	247	0.21	<0.04	3.78	0.132	0.21	1.06	25.1	0.247	5.91	15
515296	595755	7041354	0.049	5.59	1.82	490	1.22	0.149	1.21	0.04	51.2	3.61	20.2	1.21	8.47	1.15	10.9	0.13	3.43	0.017	1.65	24.6	17.3	0.33	169.5	0.51	2.01	3.35	10.2	0.07	10.75	42.7	<0.002	<0.01	0.04	4.26	<0.2	0.62	258	0.24	<0.04	5.87	0.142	0.227	1.9	27.2	0.216	10.25	19.5
515297	595750	7041325	0.024	4.25	0.98	590	0.8	0.068	1.05	0.028	38.7	3.15	20	0.72	2.56	1.08	9.11	0.1	3.18	0.017	1.46	18	10.5	0.36	209	0.31	1.355	3.79	7.35	0.028	9.98	40.2	<0.002	0.01	0.06	4.77	<0.2	0.61	220	0.25	<0.04	5.41	0.162	0.211	1.24	26.9	0.187	7.86	16.5
515298	595747	7041294	0.054	5.75	2.33	670	1.24	0.149	1.23	0.067	58.3	8.09	40.1	1.99	22.6	1.91	13.45	0.14	3.84	0.025	1.89	28.1	26.6	0.63	258	0.36	1.6	6.23	21.9	0.061	11.65	65.4	<0.002	0.01	0.08	7.88	<0.2	1.25	241	0.45	<0.04	6.9	0.24	0.37	1.8	48.1	0.47	11.85	42.1
515299	595752	7041276	0.045	5.15	2.49	600	1.18	0.111	1.19	0.05	63.3	5.83	32.9	1.41	24.8	1.76	11.55	0.16	4.05	0.028	1.66	31.1	22.3	0.51	255	0.47	1.5	6.91	17.35	0.056	11.5	53.9	<0.002	0.01	0.12	7.06	0.2	1	228	0.48	<0.04	8.12	0.247	0.308	1.85	44.6	0.45	12.9	33.8
515300	595752	7041249	0.043	5.67	2.06	650	1.2	0.116	1.22	0.051	47	6.98	38.2	1.81	13.1	2.08	13.1	0.14	4.22	0.032	1.77	23.5	24.3	0.63	274	0.42	1.565	6.62	19.15	0.039	11.1	57.7	<0.002	0.01	0.08	7.7	<0.2	1.19	239	0.46	<0.04	5.5	0.256	0.322	1.3	49.5	0.456	10.5	34.3
515300d	595752	7041249	0.043	5.67	2.06	650	1.2	0.116	1.22	0.051	47	6.98	38.2	1.81	13.1	2.08	13.1	0.14	4.22	0.032	1.77	23.5	24.3	0.63	274	0.42	1.565	6.62	19.15	0.039	11.1	57.7	<0.002	0.01	0.08	7.7	<0.2	1.19	239	0.46	<0.04	5.5	0.256	0.322	1.3	49.5	0.456	10.5	34.3
515301	595754	7041169	0.037	5.03	1.54	540	1.01	0.069	1.18	0.042	37.1	4.13	21.3	0.78	5.36	1.34	9.88	0.13	3.47	0.016	1.51	17.3	15.1	0.38	229	0.18	1.65	3.53	9.79	0.053	9.87	39.9	<0.002	<0.01	0.05	4.93	0.2	0.61	237	0.24	<0.04	4.26	0.154	0.217	1.01	28.6	0.203	8.59	20.1
515302	595757	7041137	0.03	4.92	1.37	580	0.97	0.074	1.19	0.05	50.8	4.29	25.8	0.96	6.21	1.56	10.9	0.13	3.58	0.021	1.54	24.6	14.9	0.43	231	0.31	1.565	4.62	10.7	0.033	10	43.5	<0.002	<0.01	0.07	5.62	<0.2	0.81	238	0.32	<0.04	6.54	0.205	0.237	1	39.2	0.239	9.51	21.5
515303	595748	7041112	0.031	4.74	1.7	570	0.92	0.087	1.13	0.042	38.6	5.97	24.5	1.05	13.7	1.59	9.87	0.12	3.23	0.026	1.49	18.5	19.1	0.46	279	0.42	1.44	3.98	14.9	0.045	9.52	45.1	<0.002	<0.01	0.08	5.53	<0.2	0.77	223	0.26	<0.04	6.04	0.182	0.235	0.91	34.4	0.397	9.24	29.2
515304	595756	7041048	0.039	4.9	1.89	570	1.04	0.091	1.15	0.063	60.1	6.52	28.7	1.21	7.28	1.8	11.4	0.16	4.34	0.022	1.59	28.7	20	0.51	297	0.29	1.44	5.25	14.25	0.054	10.1	49.5	<0.002	0.01	0.06	6.71	<0.2	0.97	219	0.37	<0.04	7.51	0.213	0.256	1.2	41.4	0.332	11.35	29
515305	595751	7041024	0.044	4.91	1.2	610	1.07	0.073	1.28	0.05	47.6	6.39	28.7	1.06	6.76	1.63	10.95	0.14	4.52	0.025	1.67	23	17.5	0.5	292	0.19	1.535	5.69	13.15	0.061	9.95	50.6	<0.002	<0.01	0.05	6.75	<0.2	0.94	236	0.39	<0.04	4.93	0.23	0.27	1.23	41.5	0.316	11.85	26.2
515306	595728	7041031	0.048	5.14	1.79	570	1.1	0.09	1.24	0.049	67.2	6.32	27.1	1.31	8.06	1.51	11.6	0.15	4.58	0.021	1.71	31.7	19.5	0.47	257	0.2	1.645	5.4	14.1	0.07	10.55	52.3	<0.002	<0.01	0.06	6.35	<0.2	0.89	238	0.39	<0.04	8.84	0.22	0.276	1.66	40.6	0.286	12.75	26.6
515307	595720	7041120	0.041	4.61	1.56	560	0.97	0.068	1.15	0.044	39.9	5.17	23.9	0.87	7.16	1.41	10.2	0.12	4.24	0.015	1.49	18.35	15.1	0.41	250	0.19	1.47	3.94	11.4	0.051	9.79	45.2	<0.002	<0.01	0.08	5.61	<0.2	0.72	226	0.26	<0.04	5.73	0.164	0.246	0.93	33.9	0.222	9.53	22.1
515308	595722	7041148	0.019	4.32	1.67	530	0.86	0.08	1	0.042	28.3	3.64	22	0.86	1.94	1.54	11	0.11	3.5	0.018	1.39	13.4	12.2	0.36	223	0.28	1.32	4.34	7.53	0.021	9.09	40.7	<0.002	0.01	0.07	5.41	<0.2	0.84	205	0.27	<0.04	3.2	0.184	0.212	0.71	38.6	0.283	7.52	17.6
515309	595722	7041148	0.024	5.06	2.34	560	1.01	0.093	1.11	0.051	57.4	4.73	29.6	0.99	3.33	1.96	11.4	0.14	4.1	0.033	1.43	29	16.5	0.43	256	0.32	1.39	5.55	10.35	0.034	11.55	44.6	<0.002	0.01	0.07	6.51	<0.2	0.82	224	0.36	<0.04	11.8	0.225	0.244	0.98	43.9	0.973	9.66	22.4
515311	595725	7041172	0.024	5.01	1.95	550	0.95	0.085	1.15	0.059	43.8	5.55	26.5	0.85	5.37	1.86	9.76	0.12	4.32	0.026	1.4	20.1	16.8	0.47	291	0.27	1.44	4.36	12.3	0.034	10.2	38	<0.002	0.02	0.07	6.1	<0.2	0.77	222	0.28	<0.04	10.25	0.197	0.215	1.06	38.8	0.792	9.07	22.7
515312	595723	7041248	0.026	5.08	1.15	630	1.03	0.086	1.19	0.029	40.7	5.34	27.1	1.16	9.62	1.4	11.8	0.11	3.73	0.022	1.68	19.15	19.5	0.5	234	0.2	1.505	5.28	13.85	0.045	10.1	47.3	<0.002	<0.01	0.06	6.03	<0.2	0.89	233	0.39	<0.04	4.47	0.197	0.283	1.02	36	0.34	9.38	26.4
515313	595725	7041278	0.042	5.06	1.47	600	1.02	0.088	1.19	0.046	57	5.18	27.2	1.18	20.1	1.44	12.25	0.15	4.24	0.019	1.64	28.1	20.9	0.49	230	0.25	1.505	5.88	15.5	0.052	10.5	48.2	<0.002	0.01	0.08	6.63	<0.2	0.98	230	0.41	<0.04	7.11	0.21	0.283	1.64	37	0.442	11.05	33.4
515314	595724	7041303	0.031	4.62	1.79	530	0.96	0.104	1.13	0.042	46.3	3.51	19.8	0.78	10.1	1.25	10.6	0.16	3.47	0.02	1.45	22.5	16.6	0.36	200	0.63	1.515	3.48	9.54	0.049	9.9	37.6	<0.002	0.01	0.06	4.63	<0.2	0.61	225	0.25	<0.04	6.82	0.14	0.208	1.02	28.5	0.21	8.38	20.7
515315	595729	7041329	0.026	4.86	0.64	570	0.89	0.095	1.13	0.028	45.7	3.19	21.9	0.96	2.23	0.98	11.3	0.13	4.47	0.017	1.63	23	12.1	0.38	209	0.16	1.6	4.04	7.62	0.032	10.05	40.2	<0.002	0.01	0.06	4.99	<0.2	0.81	237	0.28	<0.04	6.62	0.161	0.231	1.44	23.8	0.28	8.59	18
515316	595727	7041353	0.041	5.47	0.89	490	1.04	0.137	1.22	0.048	50.2	3.23	19.7	1.08	5.36	1	11.75	0.14	3.72	0.015	1.63	24.8	17.1	0.34	179	0.27	1.96	3.23	9.34	0.067	10.25	37.9	<0.002	<0.01	0.05	4.17	<0.2	0.62	257	0.25	<0.04	5.72	0.138	0.216	1.64	24.9	0.243	9.48	19.4
515317	595728	7041377	0.033	4.76	1.56	510	0.9	0.117	1.11	0.041	42.9	3.53	21.6	0.99	4.91	1.12	10.45	0.13	3.18	0.013	1.52	19.45	15.6	0.36	183	0.36	1.59	3.66	8.95	0.05	9.47	39.4	<0.002	0.01	0.06	4.43	<0.2	0.65	226	0.26	<0.04	5.86	0.142	0.219	1.06	27	1.41	7.9	20.1
515318	595721	7041397	0.032	5.16	1.41	480	0.99	0.115	1.14	0.054	39.4	2.9	17.3	0.89	4.79	1.02	10.5	0.12	3.53	0.012	1.56	18.55	14.5	0.31	166.5	0.57	1.835	2.95	7.63	0.058	9.65	36.9	<0.002	<0.01	0.05	3.71	<0.2	0.52	242	0.25	<0.04	4.44	0.122	0.197	1.37	24.8	0.183	7.88	16.4
515319	595718	7041428	0.034	5.1	1.48	490	0.97	0.127	1.13	0.041	42.4	3.17	17.3	0.94	6.49	0.98	10.8	0.13	2.83	0.013	1.58	20	16.8	0.32	167.5	0.71	1.775	2.9	8.7	0.056	9.95	38.3	<0.002	0.01	0.05	3.91	<0.2	0.64	240	0.21	<0.04	4.97	0.124	0.207	1.52	23.9	0.208	8.51	17.2
515320	595721	7041458	0.035	5.12	1.62	440	0.97	0.143	1.06	0.044	42	2.66	15.4	0.96	5.14	0.89	10.45	0.1	2.68	0.01	1.55	19.7	15.9	0.27	147	0.8	1.845	2.58	7.83	0.054	9.79	35.4	<0.002	0.01	0.03	3.26	<0.2	0.51	238	0.19	<0.04	4.84	0.108	0.186	1.35	22.3	0.166	7.15	15.1
515321	595727	7041510	0.04	5.05	1.27	440	1.05	0.131	1.08	0.042	60.2	2.4	14.6	0.79	4.73	0.82	10.25	0.13	3.18	0.01	1.52	29.3	14.1	0.24	140.5	0.51	1.875	2.26	6.74	0.063	10.3	33.3	<0.002	0.01	0.04	3.07	<0.2	0.47	241	0.18	<0.04	8.06	0.101	0.185	1.56	20.4	0.185	8.62	12.8
515322	595722	7041525	0.048	5.06	1.79	440	1.01	0.163	1.11	0.041	45.8	2.54	15.7	0.83	5.39	0.86	10.5	0.11	3.19	0.013	1.54	21.6	14.5	0.25	139.5	0.41	1.875	2.43	7.27	0.07	9.92	34.3	<0.002	<0.01	0.05	3.21	<0.2	0.49	239	0.19	<0.04	4.84	0.105	0.188	1.46	21.4	0.196	8.7	13.5
515323	595726	7041546	0.052	5.34	1.78	447	1.05	0.138	1.18	0.055	49.9	3.18	21.4	0.87	7.23	0.91	10.95	0.11	3.14	0.013	1.58	24.1	16	0.27	163	0.55	1.975	2.59	8.14	0.067	10.4	36.1	<0.002	<0.01	0.05	3.47	<0.2	0.53	253	0.19	<0.04	5.69	0.112	0.197	1.53	23.8	0.229	9.47	16
515324	595691	7041549	0.035	5.19	1.86	460	1.05	0.145	1.11	0.044	50.4	2.7	17	0.91	5.52	0.91	11.05	0.12	3.83	0.012	1.6	24.7	15.8	0.27	149.5	0.39	1.87	2.83	7.52	0.066	10.65	37.3	<0.002	<0.01	0.05	3.6	<0.2	0.56	242	0.21	<0.04	5.87	0.121	0.206	1.9	23.9	0.238	9.02	15.5
515325	595691	7041549	0.044	5.23	1.13	447	1.14	0.149	1.13	0.048	45.1	2.47	15.8	0.8	4.77	0.76	11	0.13	3.14	0.012	1.59	21.3	15.5	0.26	156.5	0.24	1.915	2.61	7.36	0.069	10.3	36.2	<0.002	<0.01	0.04	3.49	0.2	0.49	246	0.18	<0.04	4.78	0.115	0.194	1.57	19.7	0.198	9.01	13.8
515326	595697	7041527	0.04	5.27	1.71	439	1.12	0.134	1.14	0.043	47	2.58	15.1	0.86	5.83	0.85	10.85	0.12	3.31	0.011	1.58	21.8	14.8	0.25	138	0.44	1.975	2.24	7.25	0.07	10.5	35.7	<0.002	<0.01	0.04	3.05	<0.2	0.5	252	0.22	<0.04	5.21	0.101	0.192	1.58	21.3	0.252	8.63	13.6
515327	595693	7041504	0.043	5.3	2.36	448	1.19	0.121	1.16	0.046	43.8	2.66	15.1	0.81	6.82	0.83	10.7	0.12	3.14	0.009	1.58	21.1	15.3	0.25	147.5	0.31	1.975	2.25	7.76	0.066	10.4	35.4	<0.002	<0.01	0.04	3.17	<0.2	0.5	251	0.17	<0.04	4.52	0.1	0.185	1.72	21.4	0.164	8.58	13.8
515328	595695	7041474	0.04	5.28	1.38	460	1.09	0.138	1.16	0.047	69.7	2.81	16.7	0.9	5.69	0.91	11	0.14	3.51	0.011	1.61	33.1	15.7	0.28	151	0.51	1.925	2.8	7.87	0.069	10.7	37	<0.002	<0.01	0.04	3.44	<0.2	0.56	246	0.21	<0.04	7.18	0.119	0.205	1.68	23.5	0.201	9.73	15.6
515329	595700	7041446	0.034	5.3	1.35	449	1.11	0.135	1.08	0.041	31.4	3.05	17.7	1.21	7.76	0.93	11.2	0.1	2.6	0.009	1.58	14.8	18.3	0.32	159	0.57	1.855	2.43	9.64	0.055	9.25	38.7	<0.002	0.01	0.05	3.54	0.2	0.58	241	0.19	<0.04	3.72	0.108	0.211	0.9	22.9	0.186	6.39	17.7
515330	595702	7041425	0.043	5.07	1.37	480	0.98	0.113	1.15	0.046	41.5	3.07	17.1	0.9	5.44	0.96	10.35	0.12	3.29	0.011	1.57	20.1	15.3	0.3	162.5	0.58	1.83	2.88	8.56	0.064	10.1	38.7	<0.002	<0.01	0.05	3.65	<0.2	0.61	243	0.21	<0.04	4.51	0.125	0.206	1.46	25.5	0.192	8.7	17.2
515331	595702	7041400	0.047	5.28	1.64	470	1.19	0.184	1.15	0.041	51.3	3.05	17.7	0.96	6.84	0.99	11.55	0.15	3.22	0.016	1.55	24.7	17.8	0.3	161	0.54	1.89	2.88	8.47	0.064	10.2	37.9	<0.002	<0.01	0.05	3.96	0.2	0.56	245	0.22	<0.04	6.06	0.122	0.202	1.44	24.5	0.195	8.94	17.3
515332	595699	7041372	0.027	5.12	0.26	430	1.13	0.114	1.06	0.036	41.1	2.16	14.2	1.02	1.94	0.62	11.2	0.12	3.54	0.009	1.52	19.05	13.9	0.24	139	0.14	1.92	2.44	6.07	0.041	9.82	36.2	<0.002	<0.01	0.05	3.26	<0.2	0.57	242	0.2	<0.04	4.84	0.115	0.193	1.43	16.8	0.151	7.51	12.9
515333	595701	7041345	0.036	5.57	1.5	500	1.23	0.163	1.22	0.05	52.8	4.69	26.2	1.43	7.34	1.26	12.75	0.14	4.07	0.018	1.62	25.4	22.6	0.4	192	0.41	1.88	4.1	11.3	0.062	10.9	43.5	<0.002	0.01	0.07	5.21	<0.2	0.84	249	0.36	<0.04	6.3	0.165	0.249	1.7	31.1	0.36	10.65	25.8
515334	595701	7041323	0.04	5.38	1.96	448	1.13	0.135	1.18	0.048	45.5	2.92	18.1	0.98	5.66	0.97	11.5	0.13	3.63	0.011	1.56	21.7	17	0.29	154.5	0.37	1.99	2.87	8.27	0.067	10.25	37.1	<0.002	<0.01	0.04	3.89	0.2	0.63	251	0.22	<0.04	4.92	0.122	0.2	1.58	25	0.292	9.08	15.8
515335	595700	7041302	0.044	5.38	2.14	444	1.2	0.163	1.18	0.045	51.8	3.17	19.3	1.04	7.54	1.01	11.6	0.14	3.42	0.013	1.55	25.1	18	0.29	165.5	0.37	1.96	3.25	8.73	0.064	10.75	39	<0.002	<0.01	0.04	3.9	<0.2	0.62	251	0.27	<0.04	5.75	0.134	0.217	1.89	26.1	0.225	9.93	17.8
515336	595699	7041273	0.036	4.87	1.76	510	1.12	0.101	1.16	0.048	37	3.83	21.3	0.92	9.8	1.24	10.8	0.12	3.4	0.018	1.49	17.55	17.5	0.36	198.5	0.36	1.64	3.78	9.99	0.057	10.1	41	<0.002	<0.01	0.06	4.73	0.2	0.73	231	0.27	<0.04	3.81	0.15	0.232	1.01	30.2	0.236	9.14	21.8
515337	595706	7041246	0.03	4.41	1.38	570	0.91	0.059	1.11	0.034	44.3	3.82	21.8	0.72	4.58	1.29	10.3	0.13	3.6	0.021	1.46	20.9	15.5	0.39	209	0.19	1.38	3.83	9.19	0.047	9.94	41.6	<0.002	0.01	0.05	5.08	<0.2	0.71	219	0.27	<0.04	8.87	0.152	0.226	0.88	31.4	0.203	9.11	21.1
515338	595697	7041200	0.038	4.91	1.57	560	0.98	0.084	1.14	0.055	50	4.49	23.9	0.88	6.82	1.34	11.2	0.15	3.01	0.017	1.54	23.7	18.4	0.4	209	0.24	1.545	3.95	10.3	0.047	10.25	43.1	<0.002	0.01	0.06	5.12	0.2	0.71	228	0.28	<0.04	5.81	0.152	0.237	1.06	32.5	0.299	9.55	23.3
515339	595701	7041171	0.022	4.84	1.76	570	0.98	0.089	0.96	0.045	31.6	4.2	27	1	4.52	1.67	12.9	0.13	4.5	0.025	1.43	14.95	17.1	0.36	207	0.38	1.32	5.68	9.3	0.017	10.65	44	<0.002	0.01	0.08	5.74	0.3	1	210	0.4	<0.04	4.24	0.218	0.257	0.94	43.1	0.367	7.77	20
515340	595699	7041152	0.031	4.63	1.79	540	0.93	0.075	1.08	0.039	37.1	4.54	24.1	0.79	4.7	1.56	10.75	0.13	3.65	0.018	1.4	17.4	16.8	0.4	232	0.26	1.39	4.33	9.98	0.031	9.15	39.9	<0.002	0.01	0.08	5.45	<0.2	0.73	215	0.29	<0.04	4.48	0.177	0.216	0.79	36	0.294	8.48	20.2
515341	595695	7041121	0.044	4.32	1.1	530	0.87	0.054	1.09	0.035	36.4	5.17	20.9	0.7	6.84	1.31	10.05	0.14	3.32	0.014	1.42	16.85	15.7	0.38	243	0.21	1.415	3.73	10.65	0.046	9.19	41.3	<0.002	<0.01	0.07	4.95	<0.2	0.74	212	0.26	<0.04	4.34	0.154	0.214	0.74	32.6	0.193	9.02	21.4
515342	595702	7041101	0.042	4.65	1.29	550	0.91	0.061	1.12	0.034	50.9	4.25	23.1	0.94	5.57	1.35	10.6	0.13	3.37	0.02	1.54	25	18.2	0.42	223	0.23	1.48	4.17	10.5	0.052	9.57	44.9	<0.002	<0.01	0.06	5	0.2	0.78	220	0.29	<0.04	7.52	0.165	0.24	1.07	33	0.221	9.28	23.7
515343	595696	7041076	0.047	5.31	2.42	610	1.1	0.12	1.2	0.063	49	6.87	38.8	1.68	13.9	1.97	13.6	0.15	4.97	0.023	1.71	23.9	26.1	0.62	297	0.43	1.455	6.19	16.95	0.057	10.45	55.7	<0.002	0.01	0.07	7.76	<0.2	1.11	224	0.45	<0.04	5.96	0.229	0.315	1.49	47.1	0.698	11	36.6
515344	595699	7041052	0.044	5.07	1.53	590	1.24	0.104	1.23	0.045	52.1	6.1	28.9	1.14	8.14	1.55	12.2	0.15	3.94	0.025	1.67	25.4	20	0.48	268	0.2	1.565	5.16	13.15	0.063	10.25	49.1	<0.002	0.01	0.06	6.16	<0.2	0.95	236	0.36	<0.04	7.57	0.2	0.294	1.34	40.3	0.299	11.15	27.1
515345	595696	7041026	0.025	4.49	2.03	530	0.89	0.086	1.07	0.049	35.3	4.66	26.8	1.07	3.97	1.64	11.55	0.13	4.29	0.021	1.38	16.65	18.2	0.45	249	0.32	1.34	4.19	10.2	0.035	9.43	40.1	<0.002	0.01	0.08	5.78	0.2	0.78	207	0.29	<0.04	4.93	0.179	0.227	0.92	38.3	0.294	8.22	24.8
515346	595664	7041022	0.028	4.43	2.12	520	0.85	0.079	1.04	0.047	38.1	4.71	24.9	0.89	6.07	1.56	10.4	0.13	3.93	0.023	1.36	18.1	18	0.42	244	0.28	1.325	3.94	10.6	0.038	9.28	40.5	<0.002	0.01	0.08	5.27	0.2	0.74	204	0.26	<0.04	5.45	0.163	0.227	0.9	35.1	0.244	8.34	24.3
515347	595664	7041050	0.041	5.11	1.61	620	1.01	0.087	1.24	0.044	45.2	6.26	29	1.19	8.26	1.65	12.35	0.14	3.96	0.023	1.71	21.4	20.7	0.52	276	0.23	1.545	5.47	13.4	0.055	10.15	53.2	<0.002	<0.01	0.07	6.5	<0.2	1	235	0.38	<0.04	5.07	0.209	0.303	1.2	41.8	0.299	10.75	28.8
515348	595676	7041075	0.04	4.58	0.94	560	0.94	0.062	1.14	0.04	45.1	4.37	23.2	0.95	6.63	1.51	11.3	0.08	3.07	0.018	1.52	21.3	16.9	0.44	251	0.27	1.44	3.68	10.3	0.054	9.44	44.9	<0.002	<0.01	0.07	5.37	<0.2	0.7	217	0.27	<0.04	6.85	0.165	0.237	1.01	34.3	0.244	9.52	24.5
515349	595671	7041104	0.04	4.75	0.82	590	0.92	0.076	1.2	0.058	44.8	5.59	26.4	1.15	9.21	1.62	11.8	0.1	3.88	0.021	1.63	21.9	19.7	0.51	285	0.32	1.485	4.86	12.95	0.053	9.76	50.2	<0.002	<0.01	0.07	6.17	<0.2	0.85	225	0.33	<0.04	5.93	0.206	0.276	1.26	38.2	0.328	10.7	29.4
515350	595672	7041127	0.036	4.69	1.05	580	0.95	0.084	1.15	0.045	36.3	4.95	26.1	1.03	8.46	1.54	11.3	0.09	3.57	0.023	1.57	17.45	18.9	0.48	250	0.41	1.435	4.87	12.5	0.047	9.31	47.5	<0.002	<0.01	0.06	5.74	<0.2	0.8	218	0.33	<0.04	4.51	0.193	0.254	0.83	37.3	0.273	9.04	25.9
515351	595673	7041152	0.04	4.55	0.92	540	0.94	0.067	1.09	0.049	29.7	4.61	22.6	0.83	9.31	1.43	10.5	0.08	3.27	0.019	1.45	14.55	17.7	0.4	234	0.29	1.39	3.38	11.1	0.045	9.15	41.8	<0.002	<0.01	0.06	5.3	<0.2	0.65	211	0.23	<0.04	4.15	0.145	0.222	0.72	30	0.232	8.38	21.9
515352	595672	7041177	0.024	4.77	1.14	570	0.96	0.075	1.07	0.043	29.6	4.17	23.7	1.02	4.85	1.49	11.6	0.08	3.13	0.023	1.55	14.5	18.6	0.42	214	0.36	1.475	4.19	9.62	0.03	9.68	44.5	<0.002	<0.01	0.06	5.34	<0.2	0.81	220	0.3	<0.04	3.84	0.173	0.222	0.75	34.4	0.304	7.49	21
515354	595675	7041194	0.018	4.78	0.63	510	0.87	0.082	1.08	0.054	55	3.81	27.6	0.89	2.97	1.9	12.35	0.1	5.23	0.025	1.36	26.1	14	0.36	280	0.25	1.45	5.28	7.82	0.029	10.05	38.8	<0.002	<0.01	0.09	6.02	<0.2	0.88	214	0.41	<0.04	8.58	0.239	0.204	1.35	44.5	0.383	10.2	17.9
515355	595685	7041260	0.044	4.95	0.94	500	0.96	0.097	1.14	0.049	38.2	3.22	16.6	0.94	5.68	1.06	10.85	0.08	3.35	0.02	1.51	18.3	15.2	0.31	183.5	0.39	1.765	2.9	8.82	0.051	9.66	40.8	<0.002	<0.01	0.05	3.92	<0.2	0.57	238	0.21	<0.04	4.74	0.133	0.205	1.2	24.9	0.24	8.39	17
515356	595669	7041282	0.029	4.62	0.89	510	0.95	0.088	1.08	0.043	32.6	3.44	20.3	0.89	5.75	1.16	10.95	0.07	3.05	0.019	1.46	15.55	14.6	0.37	192	0.39	1.525	3.22	8.42	0.043	9.08	42.2	<0.002	<0.01	0.07	4.56	<0.2	0.6	219	0.22	<0.04	3.99	0.132	0.233	0.92	27.3	0.211	7.88	18.6
515357	595675	7041307	0.043	5.26	0.85	520	1.16	0.147	1.25	0.06	56.1	4.4	20.6	1.06	10.55	1.13	12.25	0.11	4.44	0.015	1.66	26.9	17	0.36	192	0.4	1.95	4.07	10.1	0.07	10.7	44.5	<0.002	<0.01	0.07	4.78	<0.2	0.73	256	0.32	<0.04	6.71	0.169	0.232	1.83	29.7	0.386	11.45	20.5
515358	595675	7041328	0.037	5.01	1.94	439	1.06	0.154	1.12	0.041	42.1	2.67	17	0.93	5.69	1.05	11	0.09	3.52	0.007	1.51	19.9	14.5	0.27	140	0.73	1.885	2.68	7.1	0.073	10.35	37.8	<0.002	<0.01	0.04	3.48	0.3	0.48	240	0.35	0.04	5.37	0.111	0.208	1.62	26.6	0.199	8.77	13.5
515359	595671	7041350	0.036	5.41	1.53	490	1.07	0.172	1.13	0.04	44.5	3.54	21.8	1.39	6.54	1.21	12.05	0.09	3.55	0.013	1.66	21.9	17.8	0.36	186.5	0.52	1.9	3.59	8.89	0.044	10.35	45.2	<0.002	<0.01	0.05	4.42	<0.2	0.71	246	0.27	<0.04	5.72	0.155	0.231	1.46	28	0.307	7.97	19.3
515360	595671	7041350	0.035	5.41	0.71	510	1.14	0.158	1.21	0.062	55	3.73	23.9	1.37	6.35	1.19	12.45	0.12	4.13	0.017	1.68	26.7	19.2	0.39	205	0.43	1.89	4.22	9.35	0.064	10.65	46.3	<0.002	<0.01	0.04	5.03	<0.2	0.86	248	0.3	<0.04	7.1	0.181	0.245	1.77	30.9	0.316	10.7	22
515362	595678	7041382	0.026	5.06	0.8	530	1.34	0.106	1.2	0.033	39.3	3.44	20.2	0.99	4.74	1.3	10.7	0.09	3.38	0.016	1.63	18.65	15.8	0.38	193.5	0.36	1.735	3.22	8.81	0.061	9.88	42.1	<0.002	0.01	0.06	4.61	<0.2	0.63	239	0.22	<0.04	6.69	0.146	0.231	1.02	28.7	0.242	8.62	19.4
515363	595674	7041404	0.032	5.23	0.38	500	1.12	0.156	1.22	0.043	48.6	3.4	20.3	1.06	7.49	1.08	11.3	0.11	3.89	0.022	1.64	22.7	16.6	0.35	184.5	0.41	1.85	3.71	9.16	0.072	10.3	41.8	<0.002	0.01	0.05	4.51	0.2	0.65	245	0.31	<0.04	6.16	0.152	0.229	1.65	26.3	0.31	10.35	19.4
515364	595669	7041426	0.037	5.4	0.78	500	1.12	0.16	1.23	0.041	59.9	3.74	21.8	1.15	10.3	1.21	11.8	0.12	4.29	0.014	1.69	29	18	0.37	195.5	0.55	1.91	3.74	10.35	0.07	10.85	43.3	<0.002	<0.01	0.05	4.86	<0.2	0.66	252	0.28	<0.04	7.44	0.162	0.231	2.06	28.5	0.304	11.25	19.4
515365	595675	7041453	0.04	4.96	1.08	520	0.98	0.155	1.09	0.041	36.1	3.89	22.3	1.28	7.83	1.21	11.5	0.09	3.2	0.023	1.62	17.6	17.7	0.37	184.5	0.69	1.67	3.18	10.05	0.053	10.1	46.1	<0.002	<0.01	0.05	4.61	<0.2	0.65	230	0.24	<0.04	4.75	0.14	0.249	1.14	29.3	0.262	7.96	21.2
515366	595675	7041475	0.041	5.11	0.93	449	1.05	0.145	1.14	0.043	59.9	2.8	14.9	0.85	6.7	0.88	10.7	0.13	2.99	0.01	1.58	28.4	14.3	0.25	143.5	0.58	1.935	2.42	7.45	0.071	11.15	37.2	<0.002	<0.01	0.05	3.24	<0.2	0.49	246	0.18	<0.04	8.41	0.113	0.183	2.55	20.9	0.18	10.15	12.8
515367	595668	7041494	0.044	5.12	1.71	480	1.03	0.162	1.16	0.054	49.3	3.22	18.4	0.9	6.53	1.04	11.25	0.1	3.98	0.009	1.63	23.3	15.2	0.3	167.5	0.46	1.865	3.01	8.71	0.075	10.75	40.4	<0.002	<0.01	0.05	3.98	<0.2	0.58	242	0.22	<0.04	6.59	0.133	0.199	1.84	25.9	0.245	10.35	15.4
515368	595671	7041524	0.043	5.13	1.23	447	1.1	0.123	1.13	0.052	48.4	3.02	17.4	0.97	7.13	0.92	10.95	0.11	3.38	0.016	1.62	23.1	15.2	0.28	153	0.41	1.915	2.63	8.15	0.065	10.35	38.7	<0.002	<0.01	0.04	3.61	<0.2	0.52	241	0.21	<0.04	5.72	0.116	0.191	1.85	24.3	0.227	9.31	14.4
515370	595670	7041552	0.046	5.23	1.56	460	0.96	0.158	1.15	0.048	49.6	2.82	16.7	0.89	7.56	0.92	10.6	0.11	3.91	0.01	1.66	23.3	14.7	0.27	148.5	0.49	1.96	2.43	8.55	0.07	10.75	38.9	<0.002	<0.01	0.05	3.44	<0.2	0.44	250	0.18	<0.04	6.3	0.115	0.196	1.85	22.5	0.389	9.77	14.1
515371	595652	7041544	0.041	5.03	2.34	480	1.04	0.178	1.09	0.053	53	3.41	20.7	0.94	8.96	1.1	10.9	0.14	3.96	0.017	1.61	25.4	16.4	0.31	168.5	0.53	1.77	3.11	10	0.064	11.15	41.3	<0.002	<0.01	0.04	4.16	<0.2	0.58	234	0.23	0.04	6.75	0.135	0.207	2.13	26.1	0.295	10.2	17
515372	595646	7041525	0.034	5.2	0.88	447	1.04	0.183	1.06	0.042	50.9	2.76	17.2	0.96	6.41	0.84	11	0.13	2.98	0.017	1.6	24.3	16.1	0.27	131.5	0.43	1.88	2.24	8.37	0.055	10.55	38.9	<0.002	<0.01	0.06	3.33	<0.2	0.52	241	0.16	0.04	6.33	0.108	0.207	1.71	21.4	0.227	8.62	14.1
515373	595654	7041497	0.043	5.31	1.57	470	1.78	0.163	1.11	0.052	51.4	3	18	1.03	6.94	1	11.25	0.11	3.45	0.018	1.64	24.7	16.2	0.29	151.5	0.73	1.95	2.59	8.45	0.067	10.8	39.5	<0.002	0.02	0.05	3.69	<0.2	0.5	245	0.19	<0.04	6.67	0.123	0.222	1.92	24.4	0.245	9.67	15.9
515374	595649	7041475	0.035	5.12	1.17	500	1.04	0.116	1.15	0.043	57.4	3.77	18.5	0.84	7.97	1.1	11.2	0.13	3.32	0.015	1.63	27.3	16.3	0.33	178	0.52	1.81	2.82	9.33	0.062	11.05	41.3	<0.002	<0.01	0.05	4.16	<0.2	0.58	241	0.21	<0.04	10.85	0.126	0.212	2	26.2	0.266	9.81	17.4
515375	595652	7041448	0.056	4.95	1.56	500	0.94	0.168	1.03	0.044	36.3	4.01	28.4	1.44	7.09	1.25	11.45	0.09	2.81	0.016	1.64	17.75	17.6	0.42	184.5	0.95	1.635	3.41	15.3	0.039	9.12	45.5	<0.002	0.02	0.04	4.53	<0.2	0.77	222	0.25	<0.04	4.69	0.149	0.24	1.13	31.2	0.851	7.13	21.7
515376	595648	7041428	0.036	4.98	0.63	480	0.98	0.127	1.11	0.044	48.7	3.1	19.9	1.14	5.11	1.04	11.15	0.12	2.64	0.013	1.6	23.1	15.9	0.33	173.5	0.48	1.75	3.02	8.87	0.058	9.99	43	<0.002	0.01	0.05	4.02	<0.2	0.65	234	0.21	<0.04	7.18	0.132	0.217	1.35	24.6	0.24	8.82	17.5
515377	595623	7041555	0.025	4.95	4.42	500	1.02	0.19	0.94	0.053	41.5	3.5	24.5	1.38	5.56	1.4	11.75	0.1	2.85	0.015	1.64	20.2	19.5	0.38	180	0.45	1.57	3.17	9.57	0.043	9.73	41.8	<0.002	0.01	0.05	4.58	<0.2	0.66	212	0.25	<0.04	5.55	0.149	0.212	1.2	36.4	0.265	7.66	18.2
515378	595624	7041520	0.042	5.11	2.42	510	1.02	0.173	1.09	0.045	55.8	3.75	24.2	1.19	9.32	1.26	11.35	0.12	3.7	0.013	1.74	27.4	18.7	0.36	180.5	0.8	1.735	3.36	10.95	0.072	10.8	45.1	<0.002	0.01	0.06	4.56	<0.2	0.68	231	0.25	<0.04	9.13	0.145	0.231	1.75	30.6	0.282	10.2	19.8
515379	595623	7041496	0.043	5.05	1.04	439	0.97	0.132	1.11	0.041	46.6	2.61	16.6	0.79	5.31	0.88	10.65	0.12	3.16	0.013	1.59	22.1	14.3	0.25	143	0.34	1.905	2.45	7.71	0.065	10.2	37.3	<0.002	0.01	0.05	3.43	<0.2	0.45	240	0.19	<0.04	5.51	0.111	0.181	1.75	22.2	0.186	9.25	12.6
515380	595618	7041473	0.039	4.82	2.53	460	0.94	0.197	1.09	0.048	57.9	3.24	20.3	0.98	5.71	1.19	11.05	0.13	4.32	0.014	1.55	27.5	15.2	0.32	195	0.58	1.69	3.24	8.22	0.068	10.75	40	<0.002	0.01	0.06	4.43	<0.2	0.6	226	0.23	<0.04	7.62	0.155	0.196	2.08	30.4	0.248	11.5	17
515381	595624	7041451	0.048	5.29	1.29	460	1.05	0.149	1.12	0.055	48.7	2.99	18.3	1.03	6.18	0.93	11.45	0.11	3.12	0.011	1.66	23.3	16.2	0.29	148.5	0.47	1.95	2.53	8.74	0.066	10.5	41.1	<0.002	0.01	0.06	3.61	<0.2	0.51	246	0.18	<0.04	5.85	0.118	0.197	1.87	24	0.206	9.28	15.4
515382	595624	7041451	0.044	5.27	1.13	447	1.17	0.165	1.15	0.056	46.7	3.08	17.5	1	6.43	0.92	11.35	0.14	3.55	0.012	1.62	22.3	16.2	0.28	156.5	0.43	1.97	2.39	9.09	0.067	10.55	39.7	<0.002	<0.01	0.04	3.68	<0.2	0.53	248	0.18	<0.04	5.81	0.116	0.205	1.71	23.5	0.236	9.65	15.5
515384	595625	7041427	0.029	4.96	1.24	480	0.97	0.135	1.16	0.045	40.4	4.01	21.9	1.05	15.3	1.12	11.05	0.1	3.34	0.012	1.57	17.9	13.3	0.36	177	0.48	1.72	3.45	9.1	0.064	10.65	37.9	<0.002	<0.01	0.05	4.16	<0.2	0.61	235	0.26	<0.04	4.59	0.133	0.233	1.38	25	0.258	8.23	20.5
515385	595597	7041351	0.03	4.94	1.81	430	1.05	0.13	1.16	0.054	37.7	2.52	16.7	0.85	4.06	0.86	10.75	0.1	3.17	0.007	1.45	17.4	12.7	0.26	148.5	0.4	1.875	2.57	6.92	0.065	10.55	31.8	<0.002	<0.01	0.05	3.25	<0.2	0.47	242	0.19	<0.04	4.56	0.105	0.19	1.28	21.9	0.189	8.06	13.8
515386	595594	7041303	0.028	5.15	1.18	480	1.21	0.131	1.19	0.038	37.4	3.43	20.4	0.93	4.78	1.04	11.6	0.12	3.41	0.011	1.54	17.55	14.2	0.31	166	0.28	1.85	3.47	8.11	0.054	11.1	36.4	<0.002	<0.01	0.04	3.98	0.3	0.56	246	0.25	<0.04	4.49	0.129	0.219	1.23	25.3	0.275	8.21	16.3
515387	595602	7041252	0.022	4.79	1.33	490	1.12	0.148	1.12	0.051	36.6	3.51	21.2	0.81	5.66	1.11	10.85	0.11	3.63	0.015	1.46	16	14.4	0.31	171.5	0.34	1.65	3.49	8.49	0.049	10.75	36.3	<0.002	<0.01	0.06	4.08	<0.2	0.56	232	0.23	<0.04	4.19	0.124	0.214	1.12	26.2	0.22	8.22	16.4
515388	595599	7041198	0.037	4.89	1.95	470	1.01	0.11	1.15	0.05	37.2	3.95	20.4	0.8	6.35	1.08	10.85	0.1	3.49	0.011	1.43	16.75	11.8	0.32	185	0.32	1.73	3.19	8.75	0.053	10.3	34.8	<0.002	<0.01	0.06	3.94	0.3	0.54	235	0.25	<0.04	4.74	0.126	0.216	1.09	25.6	0.238	7.94	17.5
515389	595605	7041147	0.018	4.11	0.75	540	0.74	0.093	1.08	0.028	40.2	3.96	27	1.12	1.92	1.55	12.05	0.11	5.18	0.013	1.37	19.15	8.6	0.4	292	1.12	1.305	5.44	7.4	0.01	9.93	39.4	<0.002	<0.01	0.09	6.18	<0.2	0.96	207	0.34	<0.04	5.8	0.238	0.23	0.92	45.3	0.37	8.38	19.6
515390	595597	7041098	0.023	4.55	1.53	500	0.9	0.109	1.1	0.044	39.8	3.55	22.2	0.79	3.64	1.35	11.1	0.12	4.07	0.015	1.41	18.7	12.9	0.35	210	0.25	1.56	3.71	7.72	0.038	10.35	35.6	<0.002	<0.01	0.06	4.5	<0.2	0.62	223	0.24	<0.04	5.03	0.146	0.225	0.89	33	0.272	7.68	18
515391	595597	7041047	0.046	5.26	2.16	480	1.18	0.136	1.22	0.06	54.6	4.32	24.1	1.15	9.29	1.16	12.8	0.15	3.91	0.015	1.63	25.9	17.7	0.36	193.5	0.34	1.885	4.14	11.75	0.074	11.5	41	<0.002	<0.01	0.06	4.87	<0.2	0.71	247	0.33	<0.04	7.2	0.157	0.257	1.95	31.2	0.287	10.85	21.6
515392	595608	7040997	0.037	4.5	1.57	550	0.93	0.085	1.08	0.04	44.5	6.13	28.7	1.15	7.9	1.42	11.45	0.13	3.37	0.019	1.53	21.4	18.4	0.46	245	0.29	1.4	4.41	12.85	0.051	10.1	45.7	<0.002	<0.01	0.08	5.49	<0.2	0.86	211	0.32	<0.04	4.82	0.163	0.272	0.94	35.4	0.294	8.59	26.7
515393	595599	7040951	0.034	4.5	2.29	560	0.95	0.071	1.11	0.052	34.3	5.34	27.1	0.93	5.41	1.47	11.25	0.13	3.34	0.014	1.52	16.1	17.7	0.45	252	0.21	1.385	4.34	11.4	0.04	9.87	41.2	<0.002	<0.01	0.06	5.65	<0.2	0.77	212	0.32	<0.04	4.24	0.165	0.258	0.72	35.8	0.278	8.22	26.6
515394	595442	7040847	0.041	4.91	3.08	580	1.17	0.136	1.12	0.049	38	7.25	32.3	1.48	9.81	1.7	13.15	0.12	4.21	0.014	1.74	17.35	23.8	0.55	270	0.38	1.45	5.19	15.1	0.06	11	53.4	<0.002	<0.01	0.08	6.37	<0.2	0.92	216	0.39	<0.04	5.45	0.194	0.31	1.14	42.6	0.345	9.97	35.6
515395	595450	7040907	0.022	4.66	2.14	570	1.01	0.129	1.1	0.045	35.9	4.9	33.1	1.69	6.09	1.49	13.2	0.13	4.05	0.025	1.57	16.95	20.3	0.5	249	0.5	1.335	5.81	12.9	0.044	11.55	50.9	<0.002	<0.01	0.08	6.51	<0.2	0.93	212	1.2	<0.04	4.8	0.198	0.295	0.93	36.3	0.499	9.17	29.6
515396	595452	7040945	0.033	5.07	1.97	630	1.08	0.104	1.21	0.049	42.3	8.25	35.4	1.43	10.75	1.82	13.1	0.13	3.53	0.017	1.79	19.4	23	0.6	321	0.31	1.485	5.85	15.35	0.058	10.95	53.8	<0.002	<0.01	0.09	6.88	<0.2	1.05	228	0.42	<0.04	4.79	0.21	0.341	0.99	44	0.357	9.44	33.4
515397	595443	7041008	0.03	4.81	1.6	600	1.01	0.096	1.28	0.042	48.5	6.34	32.7	1.14	9.57	1.72	12.7	0.13	4.54	0.021	1.62	22.1	20.8	0.56	282	0.32	1.45	5.6	13.6	0.066	11.05	48.1	<0.002	<0.01	0.08	7.06	<0.2	0.94	226	0.39	<0.04	7.17	0.215	0.288	1.18	39.7	0.318	11.2	33.5
515398	595404	7041092	0.048	5.34	2.78	620	1.15	0.146	1.21	0.06	49.8	8.13	38.1	1.72	11.95	1.94	13.85	0.13	4.28	0.026	1.89	22.9	27	0.64	315	0.37	1.545	6.31	16.95	0.072	11.3	57.7	<0.002	<0.01	0.08	7.28	<0.2	1.12	231	0.5	<0.04	5.82	0.227	0.366	1.29	47.6	0.577	10.9	39.7
515399	595448	7041150	0.024	4.64	2.82	580	0.85	0.133	1.1	0.054	35.9	4.68	27.9	1.03	5.45	1.52	11.6	0.12	3.92	0.012	1.6	16.6	15.4	0.45	226	0.69	1.435	4.27	11.05	0.051	10.45	44.2	<0.002	<0.01	0.06	5.47	<0.2	0.7	222	0.29	<0.04	5.2	0.156	0.272	0.88	36.8	0.388	8.57	25.4
515400	595454	7041200	0.02	4.22	0.47	560	0.91	0.046	1.06	0.026	27.3	3.41	20.9	0.79	1.76	1	10.9	0.08	3.07	0.015	1.49	13.2	12.5	0.38	199.5	0.15	1.365	3.55	7.83	0.044	9.35	40.4	<0.002	<0.01	0.07	4.78	<0.2	0.66	213	0.25	<0.04	3.19	0.14	0.228	0.67	23.3	0.24	7.58	19.7
515401	595443	7041254	0.035	4.62	1	520	0.92	0.067	1.05	0.037	38.8	4.04	23	1.18	3.4	1.3	12.25	0.13	3.23	0.018	1.62	17.55	18	0.44	211	0.67	1.475	4.18	9.18	0.049	10	46.4	<0.002	<0.01	0.06	5.18	<0.2	0.84	212	0.29	<0.04	5.28	0.162	0.275	0.94	31.8	0.269	8.4	24.3
515402	595439	7041305	0.04	5.1	1.93	470	1.19	0.137	1.17	0.044	42.8	4.06	22.8	1.11	7.31	1.1	12	0.14	3.33	0.013	1.6	20	17.4	0.35	182	0.54	1.825	3.42	10.5	0.068	11	41.2	<0.002	<0.01	0.07	4.37	<0.2	0.63	238	0.31	<0.04	4.44	0.137	0.23	1.38	28.3	0.258	9.4	22.6
515403	595449	7041350	0.034	5.04	1.59	443	1.13	0.146	1.14	0.048	31.8	3.2	20.3	0.99	6.19	0.96	11.6	0.1	3.04	0.009	1.53	15.15	15.7	0.29	160.5	0.66	1.855	2.96	9.27	0.055	10.7	37.7	<0.002	<0.01	0.06	3.65	<0.2	0.58	243	0.22	<0.04	3.99	0.121	0.206	1.03	24.5	0.189	7.6	18.5
515404	595449	7041401	0.038	4.83	2.01	446	1.1	0.137	1.07	0.049	36.4	3.03	18.2	0.91	7.33	0.9	11.3	0.1	3.43	0.011	1.53	17.45	13.9	0.26	153.5	0.41	1.78	3.11	8	0.054	10.9	36.8	<0.002	<0.01	0.06	3.72	<0.2	0.56	234	0.22	<0.04	4.49	0.122	0.22	1.24	24.1	0.217	8.12	14.2
515405	595458	7041448	0.044	4.91	1.87	430	1.16	0.152	1.1	0.041	47.3	2.65	16.4	0.88	7.28	0.64	11.05	0.12	2.84	0.01	1.51	23.5	14.1	0.25	132	0.12	1.825	2.56	7.85	0.064	11.2	34	<0.002	<0.01	0.06	3.3	<0.2	0.47	240	0.2	<0.04	5.75	0.105	0.209	1.72	16.8	0.155	8.62	14.4
515406	595437	7041511	0.027	5.04	3.5	600	1.09	0.11	1.14	0.041	49.3	6.15	33.7	1.41	19.9	1.64	13.7	0.13	4.2	0.018	1.78	22.3	22.2	0.56	243	0.41	1.495	5.83	16.05	0.052	11.55	57.4	<0.002	<0.01	0.08	7.06	0.3	1.18	223	0.41	<0.04	6.25	0.213	0.344	2	43	0.327	11.5	35.2
515407	595452	7041554	0.036	4.67	1.76	530	1.02	0.126	0.99	0.022	37.7	4.72	31.6	1.4	6.48	1.34	11.95	0.12	4.11	0.015	1.68	17.3	20.4	0.46	205	0.35	1.425	3.92	13.15	0.057	9.82	46.3	<0.002	<0.01	0.06	5.41	0.2	0.78	206	0.3	<0.04	5.07	0.153	0.277	1.12	33.6	0.29	8.41	25
515408	595222	7041542	0.038	5.07	2.16	550	1.11	0.101	1.22	0.043	56.4	5.51	28.2	1.05	7.91	1.37	12.65	0.15	4.56	0.014	1.75	26.5	17.8	0.44	232	0.27	1.68	5.32	12.05	0.068	11.25	47.5	<0.002	<0.01	0.08	5.73	<0.2	0.97	239	0.39	<0.04	6.81	0.197	0.28	1.74	36.9	0.335	11.4	26.1
515409	595221	7041503	0.036	4.99	1.64	540	0.98	0.098	1.13	0.038	45.3	5.7	27.1	1.11	6.84	1.38	11.5	0.13	3.61	0.015	1.74	20.5	17.4	0.45	226	0.25	1.63	4.5	12	0.065	10.85	48.9	<0.002	<0.01	0.05	4.83	<0.2	0.97	226	0.46	<0.04	5.93	0.165	0.295	1.3	34.4	0.269	9.96	27.3
515410	595225	7041455	0.048	5	1.62	590	1.04	0.106	1.21	0.04	53.3	6.04	31.6	1.26	9.69	1.56	12.95	0.15	4.49	0.018	1.78	24.1	19.8	0.52	252	0.25	1.54	5.75	13.85	0.069	11.1	51.9	<0.002	<0.01	0.05	6.65	0.3	1	229	0.42	<0.04	6.22	0.215	0.296	1.54	40.4	0.366	11.3	30.4
515411	595230	7041394	0.034	4.68	1.43	550	0.98	0.061	1.11	0.047	53.4	5.22	25.1	0.89	5.78	1.45	12.35	0.14	4.36	0.02	1.66	23.9	17.6	0.45	247	0.26	1.465	4.64	11.55	0.058	10.75	48.4	<0.002	<0.01	0.08	5.7	0.2	0.9	214	0.3	<0.04	8.03	0.177	0.296	1.26	33.5	0.23	10.9	27.8
515412	595227	7041356	0.036	4.67	1.27	510	0.98	0.084	1.07	0.046	36.8	4.56	23.2	0.99	5.99	1.23	11.45	0.1	3.36	0.017	1.59	17.15	16.4	0.39	206	0.29	1.545	3.91	10.9	0.06	10.05	43	<0.002	<0.01	0.07	4.77	<0.2	0.77	218	0.29	<0.04	4.6	0.146	0.25	1.06	31.8	0.244	9.19	24.3
515413	595227	7041293	0.036	4.93	2.02	470	1.13	0.135	1.07	0.047	49.4	3.68	23.4	1.13	6.14	1.16	12.15	0.14	3.38	0.012	1.55	23.8	16	0.35	168	0.45	1.705	3.46	9.91	0.062	11.15	39.1	<0.002	<0.01	0.06	4.39	<0.2	0.67	227	0.25	<0.04	6.56	0.132	0.225	1.61	29.3	0.413	8.82	20
515414	595224	7041244	0.041	4.95	1.19	421	1.12	0.103	1.15	0.047	43.2	2.71	15.9	0.78	6.17	0.8	11.2	0.12	3.56	0.009	1.44	19.15	12.7	0.24	146	0.23	1.945	2.57	6.73	0.066	10.4	32.5	<0.002	<0.01	0.07	3.31	<0.2	0.46	245	0.2	<0.04	4.11	0.101	0.196	1.38	20.8	0.309	8.7	13.4
515415	595228	7041196	0.042	4.75	2.17	480	0.95	0.123	1.08	0.045	44.7	4.66	22.5	0.9	8.21	1.09	10.45	0.12	3.48	0.019	1.59	20.3	14.9	0.34	186.5	0.25	1.645	3.43	10.05	0.063	10.5	39.5	<0.002	<0.01	0.06	4.04	<0.2	0.62	225	0.25	<0.04	5.37	0.135	0.243	1.27	28	0.233	8.8	19.4
515416	595224	7041149	0.03	4.53	1.12	510	0.96	0.053	1	0.038	30.7	4.26	21.9	0.82	4.9	1.26	11.3	0.12	3.1	0.014	1.59	13.85	17.6	0.4	207	0.15	1.45	3.59	9.41	0.046	9.03	44.4	<0.002	<0.01	0.06	4.8	<0.2	0.71	206	0.25	<0.04	3.47	0.141	0.283	0.76	29.1	0.197	7.62	22.3
515417	595223	7041095	0.028	4.58	1.39	510	0.95	0.083	1.02	0.053	41.8	4.19	22	1.08	5.26	1.21	11.75	0.13	2.51	0.013	1.55	19.75	17.2	0.4	199.5	0.21	1.495	3.54	9.73	0.044	9.96	44.1	<0.002	<0.01	0.07	4.74	<0.2	0.77	214	0.24	<0.04	8.36	0.139	0.258	0.76	30	0.237	7.24	23.1
515418	595225	7041046	0.036	4.36	1.06	550	0.98	0.048	1.07	0.042	35.5	4.43	23.3	0.85	4.06	1.33	11.4	0.12	3.71	0.016	1.55	16.2	15.8	0.4	232	0.23	1.4	4.11	8.78	0.057	9.9	44.7	<0.002	<0.01	0.08	5.1	<0.2	0.77	210	0.31	<0.04	4.56	0.157	0.273	0.82	32.9	0.231	8.98	22.6
515419	595224	7040997	0.031	4.93	0.93	580	1.09	0.063	1.2	0.044	45.8	5.52	25.9	1.06	7.7	1.54	11.85	0.13	3.97	0.013	1.75	21	17.6	0.5	270	0.19	1.565	5.1	11.8	0.062	9.61	50.1	<0.002	0.02	0.06	6.27	0.3	0.88	226	0.34	<0.04	6.72	0.208	0.276	1.66	38.7	0.304	10.3	25.8
515420	595225	7040944	0.027	4.85	1.58	560	0.87	0.089	1.03	0.045	42.8	4.82	27.2	1.22	4.31	1.75	12.25	0.1	3.82	0.012	1.66	20.3	18.5	0.5	235	0.31	1.455	4.5	11.35	0.037	9.55	48.3	<0.002	0.02	0.08	5.53	<0.2	0.97	210	0.32	<0.04	6.21	0.192	0.253	0.89	41.8	0.299	7.33	27.5
515421	595226	7040900	0.025	4.71	0.97	550	0.98	0.073	1.1	0.044	55.3	5.24	27.4	1.09	5.87	1.67	11.45	0.13	3.87	0.017	1.63	26	18.7	0.5	276	0.19	1.455	4.88	11.85	0.05	9.87	48.7	<0.002	0.01	0.08	6.1	0.2	0.9	212	0.3	<0.04	8.82	0.215	0.257	1.31	40.8	0.258	9.62	26.4
515422	595226	7040900	0.035	4.41	1.3	510	0.96	0.053	0.99	0.039	36.4	4	18.5	0.87	5.57	1.14	10.2	0.11	2.68	0.013	1.51	16.75	17	0.37	198	0.2	1.44	3.07	9.03	0.046	9.08	45.1	<0.002	0.03	0.07	4.39	<0.2	0.69	205	0.22	<0.04	4.66	0.129	0.234	0.86	27	0.18	7.31	19.6
515423	595221	7040843	0.041	5.05	2.69	530	1.03	0.149	1.11	0.054	67.4	6.37	28.7	1.33	9.84	1.41	11.6	0.14	4.41	0.016	1.76	31.2	22.1	0.47	231	0.47	1.62	4.42	13.7	0.075	10.7	49.7	<0.002	0.01	0.05	5.66	0.3	0.95	224	0.31	<0.04	7.31	0.186	0.264	1.76	37.2	0.351	10.95	26.3
515425	594898	7040795	0.029	4.63	1.32	520	0.93	0.077	0.96	0.046	38.6	4.06	22.8	0.98	3.99	1.46	10.95	0.11	2.92	0.014	1.52	18.65	20.4	0.41	206	0.23	1.375	3.8	9.49	0.031	9.38	44.2	<0.002	0.01	0.05	4.96	0.2	0.74	201	0.26	<0.04	5.42	0.152	0.233	0.82	31.8	0.261	6.82	22.9
515425d	594898	7040795	0.029	4.63	1.32	520	0.93	0.077	0.96	0.046	38.6	4.06	22.8	0.98	3.99	1.46	10.95	0.11	2.92	0.014	1.52	18.65	20.4	0.41	206	0.23	1.375	3.8	9.49	0.031	9.38	44.2	<0.002	0.01	0.05	4.96	0.2	0.74	201	0.26	<0.04	5.42	0.152	0.233	0.82	31.8	0.261	6.82	22.9
515426	594898	7040745	0.03	5.06	2.35	490	1.04	0.096	1.01	0.058	44.2	4.61	26.4	1.23	5.71	1.74	11.4	0.1	3.35	0.017	1.45	20.8	22	0.46	211	0.35	1.445	3.95	10.9	0.051	9.86	42.6	<0.002	0.01	0.07	5.3	<0.2	0.83	206	0.26	<0.04	18.2	0.173	0.245	1.03	37.9	0.293	8.03	26.8
515427	594903	7040857	0.042	5.25	1.32	610	1.24	0.086	1.19	0.052	58.7	6.36	32.4	1.5	10.15	1.78	12.85	0.14	4.44	0.023	1.85	27.2	25.2	0.59	288	0.3	1.55	5.99	15.1	0.061	10.9	60.6	<0.002	0.01	0.08	7.13	<0.2	1.13	229	0.43	<0.04	6.5	0.23	0.323	1.57	44.3	0.395	11.3	32.6
515428	594905	7040902	0.038	4.54	0.84	500	0.86	0.064	0.99	0.041	46.8	4.38	20.7	1.08	4.65	1.2	10.5	0.11	2.9	0.012	1.63	21.4	18.2	0.41	211	0.2	1.475	3.37	9.85	0.06	9.3	49	<0.002	0.01	0.06	4.53	0.2	0.8	203	0.23	<0.04	6.76	0.14	0.262	1.04	29.5	0.189	8.91	22.2
515429	594920	7040951	0.037	4.67	0.76	510	1.01	0.059	0.93	0.041	53.8	5.01	20.2	1.19	5.26	1.25	11.1	0.13	2.62	0.013	1.68	24.2	23.7	0.44	215	0.22	1.44	3.6	10.1	0.053	9.43	55.2	<0.002	0.01	0.04	4.7	<0.2	0.94	199.5	0.33	<0.04	8.09	0.14	0.28	1.1	29.8	0.199	8.63	25.6
515430	594904	7041009	0.025	4.76	0.92	540	1.04	0.075	1.04	0.051	39.8	5.77	22.6	1.31	7.21	1.52	11.6	0.11	3.49	0.016	1.7	17.95	24.4	0.49	237	0.32	1.455	4.43	11.2	0.065	10.05	59	<0.002	0.01	0.06	5.49	<0.2	1.13	205	0.29	<0.04	5.71	0.174	0.322	1.15	35.4	0.247	9.69	34.2
515431	594897	7041057	0.045	5.05	0.4	560	1.16	0.083	1.25	0.056	64.5	5.3	27.2	1.22	7.96	1.45	12.05	0.15	5.06	0.01	1.71	30.3	20.3	0.47	252	0.2	1.655	5.55	12	0.064	11	52.7	<0.002	<0.01	0.07	6.27	0.2	0.98	236	0.37	<0.04	7.87	0.223	0.281	1.99	38.8	0.344	12.45	27.1
515432	594898	7041103	0.036	4.31	0.69	520	0.9	0.061	1.05	0.04	36.9	3.96	20.4	0.92	4.99	1.25	10.15	0.12	3.12	0.015	1.51	17.1	17.8	0.41	218	0.27	1.37	3.45	9.64	0.048	8.93	47.2	<0.002	0.01	0.07	5	<0.2	0.73	201	0.22	<0.04	4.24	0.147	0.257	0.92	29.9	0.229	8.14	23.7
515433	594902	7041148	0.025	4.65	1.09	540	0.96	0.072	1.11	0.057	39.3	4.45	24.2	0.96	5.16	1.43	10.8	0.1	3.76	0.014	1.56	18.35	17.3	0.44	242	0.24	1.44	4.28	10.6	0.048	9.77	47.6	<0.002	0.01	0.06	5.54	0.2	0.83	215	0.27	0.04	5.7	0.18	0.265	0.91	35.3	0.211	9.49	23.8
515434	594898	7041198	0.034	5.58	1.11	510	1.23	0.132	1.25	0.06	51.2	4.94	25.1	1.35	9.77	1.25	12.55	0.12	4.31	0.016	1.74	23.7	19.6	0.4	210	0.45	1.965	4.16	11.15	0.067	11.35	49.6	<0.002	<0.01	0.06	5.25	0.2	0.82	254	0.31	<0.04	5.9	0.175	0.254	1.75	32.7	0.306	10.1	23.2
515435	594902	7041250	0.048	5.45	1.25	460	1.32	0.146	1.21	0.058	55.8	4.01	21.6	1.31	8.11	1.11	11.95	0.14	4	0.013	1.64	25.7	19.1	0.34	183	0.48	2	3.44	10	0.071	11.25	44.9	<0.002	0.01	0.06	4.51	<0.2	0.74	250	0.26	<0.04	6.5	0.148	0.228	2.04	30.2	0.325	10.7	20.8
515436	594904	7041305	0.031	4.74	1.6	510	0.93	0.12	1.05	0.041	47.7	3.74	22.8	0.92	4.5	1.25	10.8	0.11	3.56	0.016	1.57	21.7	15.2	0.37	204	0.31	1.55	3.65	9.38	0.05	9.95	41	<0.002	<0.01	0.07	4.75	<0.2	0.8	224	0.23	<0.04	6.35	0.153	0.231	0.96	30.8	0.201	8.61	21.6
515437	594909	7041357	0.035	5.13	0.83	530	1.09	0.11	1.09	0.042	39.5	3.49	22.9	1.17	3.08	1.07	11.4	0.11	3.85	0.019	1.72	16.55	17.9	0.39	191.5	0.14	1.675	3.73	9.65	0.064	10	44.4	<0.002	<0.01	0.06	4.82	<0.2	0.87	234	0.26	<0.04	4.45	0.153	0.253	1.24	24.1	0.24	8.29	23.2
515438	594901	7041398	0.034	4.95	1.74	490	1.05	0.082	1.07	0.036	47.1	4.13	20	0.98	7.43	1.16	10.6	0.12	2.88	0.019	1.6	20.8	17	0.35	199	0.19	1.62	3.18	9.42	0.059	10	42.4	<0.002	<0.01	0.04	4.28	<0.2	0.74	224	0.22	<0.04	6.4	0.131	0.251	1.17	26.5	0.931	8.35	21.4
515439	594904	7041451	0.041	5.18	2.52	440	1.05	0.149	1.09	0.048	46.1	3.04	16.5	0.79	7.9	0.83	9.86	0.12	2.72	0.013	1.55	20.4	14.8	0.25	148.5	0.38	1.875	2.43	8.82	0.06	10.85	33.5	<0.002	<0.01	0.04	3.1	<0.2	0.54	245	0.33	<0.04	5.05	0.102	0.184	1.66	19.5	0.195	7.77	14
515440	594904	7041451	0.054	5.19	1.54	430	1.14	0.104	1.14	0.049	56.7	3.45	14.6	0.84	7.53	0.76	10.45	0.14	2.36	0.013	1.52	25.8	14.3	0.23	140	0.26	1.95	2.19	7.53	0.064	10.65	34.5	<0.002	<0.01	0.04	3.07	<0.2	0.48	255	0.18	<0.04	6.69	0.096	0.191	2.06	19.7	0.162	9.01	13.3
515442	594904	7041498	0.037	5.01	1.39	430	1.11	0.17	1.05	0.032	45.7	2.3	13.9	0.91	5.25	0.77	10.4	0.12	3.16	0.008	1.55	21	15.3	0.24	135	0.34	1.87	2.15	6.33	0.056	10.6	38	<0.002	0.01	0.05	3.13	0.4	0.51	234	0.15	<0.04	5.14	0.101	0.186	1.51	19.4	0.166	7.76	12.7
515443	594903	7041550	0.038	5.32	1.24	520	1.08	0.124	1.19	0.056	64.4	3.77	21.9	1.1	6.48	1.25	11.15	0.13	4.01	0.012	1.75	29.4	18.4	0.38	195	0.32	1.815	3.5	9.7	0.073	11.25	45.2	<0.002	0.01	0.05	4.64	0.3	0.74	242	0.25	<0.04	7.99	0.154	0.225	2.4	30.9	0.243	11	21.1
515444	594494	7041597	0.036	5.6	2.06	540	1.2	0.148	1.25	0.046	55.5	5.57	27.2	1.45	13.5	1.43	12.1	0.14	4.29	0.018	1.8	25.7	22.2	0.45	226	0.58	1.87	4.51	13.75	0.072	11.7	49.4	<0.002	0.01	0.05	5.53	0.2	0.89	248	0.33	<0.04	6.13	0.186	0.264	1.76	35.3	0.354	10.9	25.7
515445	594499	7041547	0.044	5.69	0.66	500	1.3	0.14	1.36	0.056	67.5	3.99	20.7	1.12	11	1.12	11.8	0.17	4.96	0.014	1.72	31.7	16.8	0.34	204	0.35	2.15	4.16	9.82	0.08	11.7	43	<0.002	<0.01	0.04	4.69	<0.2	0.76	273	0.31	<0.04	7.64	0.182	0.235	2.48	29.9	0.353	12.1	18.6
515446	594502	7041499	0.028	4.76	1.33	480	0.96	0.079	1.07	0.043	35.3	3.39	18.5	0.86	8.15	1.11	9.59	0.1	2.57	0.008	1.49	16.45	16	0.32	181.5	0.44	1.63	2.83	8.42	0.047	9.41	40.3	<0.002	0.01	0.05	3.89	<0.2	0.6	224	0.19	<0.04	4.73	0.127	0.208	0.9	24.8	0.176	7.15	17
515447	594498	7041446	0.046	5.62	2.51	530	1.13	0.157	1.17	0.04	49.9	5.91	29	1.67	12.6	1.49	12.2	0.13	3.86	0.016	1.8	23.4	24.7	0.48	226	0.47	1.83	4.27	14.2	0.063	11	51.6	<0.002	0.01	0.07	5.59	<0.2	0.86	244	0.3	<0.04	5.7	0.181	0.269	1.43	37.3	0.354	9.37	27.4
515448	594499	7041403	0.045	5.49	1.11	540	1.11	0.148	1.21	0.051	65.4	5.66	27.9	1.6	13.9	1.32	12.05	0.14	4.01	0.014	1.78	30.7	22.7	0.45	214	0.34	1.82	4.6	13.9	0.064	11.95	53.4	<0.002	0.01	0.06	5.58	0.2	0.92	245	0.3	<0.04	8.21	0.189	0.289	2.27	34.3	0.332	11.1	27.2
515449	594496	7041350	0.039	5.27	1.17	430	1.26	0.093	1.16	0.046	36.4	2.51	14.4	0.94	5.54	0.78	10.4	0.1	2.99	0.005	1.55	16.6	14.7	0.24	133	0.42	2.04	2.38	7.06	0.06	10	38.5	<0.002	0.01	0.04	3.1	0.3	0.55	251	0.2	<0.04	3.85	0.106	0.193	1.13	21.4	0.168	7.6	14
515449d	594496	7041350	0.039	5.27	1.17	430	1.26	0.093	1.16	0.046	36.4	2.51	14.4	0.94	5.54	0.78	10.4	0.1	2.99	0.005	1.55	16.6	14.7	0.24	133	0.42	2.04	2.38	7.06	0.06	10	38.5	<0.002	0.01	0.04	3.1	0.3	0.55	251	0.2	<0.04	3.85	0.106	0.193	1.13	21.4	0.168	7.6	14
515450	594486	7041234	0.045	5.68	0.11	500	1.22	0.15	1.33	0.068	62	3.63	21.5	1.16	9.72	1.04	11.85	0.13	4.53	0.02	1.73	29.1	17.5	0.35	193.5	0.24	2.08	4.18	10.1	0.079	11.65	44.3	<0.002	0.01	0.06	4.82	<0.2	0.75	268	0.36	<0.04	7.06	0.174	0.231	2.12	27.7	1.415	11.65	20.3
515451	594500	7041195	0.039	5.79	0.82	490	1.33	0.153	1.3	0.062	60.1	4.57	23.4	1.29	12.95	1.12	12.2	0.14	4.78	0.018	1.74	27.5	18.5	0.35	193	0.42	2.12	3.86	10.8	0.072	11.55	44.8	<0.002	0.01	0.06	4.71	0.3	0.86	266	0.3	<0.04	6.66	0.164	0.241	2.08	29.5	0.373	10.95	19.3
515452	594500	7041195	0.044	5.45	1.17	460	1.41	0.126	1.26	0.052	54.8	3.78	19.2	1.09	10.4	0.97	11.75	0.13	3.82	0.018	1.65	25.5	16.8	0.3	176.5	0.39	2.08	3.41	9.7	0.072	11.15	42.4	<0.002	<0.01	0.05	4.15	<0.2	0.68	258	0.24	<0.04	6.28	0.145	0.226	1.91	26.4	0.255	10.35	17.5
515454	594500	7041148	0.036	5.71	1.06	500	1.21	0.147	1.27	0.064	63.5	4.45	23.7	1.28	11.3	1.24	12.4	0.16	4.41	0.017	1.69	29.4	18.9	0.37	195.5	0.51	2.02	4.27	11.55	0.066	11.7	45.2	<0.002	0.01	0.07	4.98	<0.2	0.78	259	0.31	<0.04	7.33	0.177	0.242	2.08	32.4	0.302	11.25	20.4
515455	594493	7041098	0.027	5.41	1.97	450	0.91	0.164	1.08	0.048	43.2	3.23	19.7	1.07	7.24	1.13	11.7	<0.05	3.57	0.017	1.51	20.1	12.3	0.27	157	0.45	1.925	2.92	8.77	0.042	10.6	36.1	<0.002	0.01	0.03	3.66	<0.2	0.53	245	0.2	<0.04	5.57	0.137	0.203	1.48	27.8	0.234	7.71	15.5
515456	594523	7040978	0.04	5.29	1.03	560	0.97	0.1	1.28	0.049	55.5	4.25	24.7	1.05	7.86	1.16	12.05	<0.05	4.54	0.016	1.7	27.5	13.2	0.42	228	0.17	1.81	4.99	11.3	0.067	10.85	47.4	<0.002	<0.01	0.05	5.61	<0.2	0.87	249	0.34	<0.04	6.62	0.21	0.255	1.67	33.4	0.389	11.65	24.3
515457	594530	7040896	0.045	5.26	2.55	640	0.91	0.123	1.22	0.055	50.8	7.58	37.4	1.81	14.15	1.93	13.95	<0.05	4.65	0.017	1.84	24.3	21.1	0.61	320	0.37	1.52	5.84	19.7	0.064	11	61.9	<0.002	<0.01	0.07	7.51	<0.2	1.2	231	0.44	<0.04	6.72	0.23	0.361	1.9	49.3	0.426	11.65	38.5
515458	594538	7040855	0.039	4.94	1.51	570	0.88	0.083	1.22	0.047	54.5	5.35	27.8	1.17	7.72	1.47	11.9	<0.05	4.31	0.025	1.66	27.6	14.6	0.47	264	0.23	1.59	4.97	12.6	0.064	10.1	48.8	<0.002	<0.01	0.06	5.93	<0.2	0.9	231	0.35	<0.04	7.66	0.206	0.267	1.44	38.7	0.319	11.15	25.6
515459	594499	7040792	0.036	4.82	1.58	600	0.88	0.063	1.25	0.041	49.6	5.6	28.9	1.08	6.26	1.56	11.75	<0.05	4.6	0.023	1.67	23.6	14.7	0.49	282	0.29	1.51	5.68	13.1	0.059	10.1	51.1	<0.002	<0.01	0.09	6.36	<0.2	1.03	229	0.42	0.04	6.2	0.229	0.285	1.24	40.7	0.312	11.3	26
515460	594498	7040745	0.04	5.31	1.52	540	0.98	0.098	1.21	0.045	42.9	4.2	22.4	1	5.03	1.16	12.05	<0.05	3.96	0.016	1.69	19.85	13.2	0.35	210	0.26	1.895	3.92	10.2	0.065	10.55	45.1	<0.002	<0.01	0.06	4.69	<0.2	0.75	251	0.29	<0.04	4.8	0.173	0.246	1.33	31	0.249	9.86	19.7
515461	594506	7040699	0.033	4.36	1.19	550	0.7	0.049	1.05	0.029	33.1	4.96	22.5	0.8	4.56	1.18	10.2	<0.05	2.78	0.014	1.49	15.35	11.6	0.37	228	0.19	1.43	3.08	9.98	0.044	8.95	44.6	<0.002	<0.01	0.06	4.56	<0.2	0.62	209	0.22	<0.04	3.91	0.139	0.254	0.74	30.1	0.162	7.82	19.2
515462	595949	7041354	0.027	4.2	1.47	530	0.69	0.06	1.05	0.038	32.6	3.87	23.3	0.76	3.48	1.28	9.95	<0.05	3.33	0.017	1.39	15.55	10.5	0.38	230	0.23	1.37	3.52	9.37	0.044	8.97	40	<0.002	<0.01	0.04	4.92	<0.2	0.62	205	0.23	<0.04	5.91	0.162	0.223	0.74	32.4	0.321	8.26	19.2
515463	595945	7041401	0.031	4.45	1.49	570	0.84	0.122	1.06	0.029	44.1	4.51	25.9	0.94	6.83	1.3	10.5	<0.05	3.43	0.014	1.5	21.2	13.9	0.39	218	0.31	1.395	3.97	11.75	0.046	9.84	46.7	<0.002	<0.01	0.06	5.05	<0.2	0.71	214	0.26	<0.04	11.15	0.162	0.241	0.95	30	0.238	9.01	23.4
515464	595957	7041460	0.034	5.18	1.88	590	0.89	0.104	1.26	0.062	50.2	5.78	30.6	1.32	10.3	1.5	12.45	<0.05	4.2	0.017	1.7	24.6	16.3	0.49	251	0.28	1.655	5.03	14.4	0.067	10.95	51.7	<0.002	0.01	0.04	6.15	<0.2	0.9	242	0.35	<0.04	6.97	0.209	0.284	1.6	38	0.811	11.4	28.9
515465	595945	7041503	0.025	4.92	2.1	600	0.89	0.098	1.16	0.041	35.4	4.42	26.9	1	6.48	1.36	11.9	<0.05	3.92	0.016	1.64	16.45	15.6	0.42	231	0.52	1.595	3.82	12.65	0.052	10.3	48.8	<0.002	<0.01	0.06	5.46	0.2	0.74	236	0.26	<0.04	5.68	0.165	0.259	1	34.1	0.203	9.1	23.4
515466	595951	7041551	0.037	5.23	1.57	630	0.95	0.09	1.31	0.048	48.3	6.01	36.1	1.35	10.45	1.63	12.75	<0.05	4.4	0.022	1.76	23.2	18.3	0.54	286	0.37	1.62	5.91	17.25	0.063	10.95	55.1	<0.002	<0.01	0.05	6.93	<0.2	1.34	243	0.41	<0.04	5.59	0.245	0.295	1.32	44.1	0.468	11.9	31.5
515467	596302	7041341	0.031	4.49	1.65	570	0.78	0.059	1.12	0.033	41	5.55	26	0.82	4.69	1.42	10.5	<0.05	3.92	0.02	1.5	18.6	12.8	0.42	266	0.23	1.405	3.94	11.8	0.053	9.41	45.5	<0.002	<0.01	0.05	5.35	0.2	0.74	215	0.27	<0.04	4.85	0.171	0.247	0.8	35	0.227	9.33	22.7
515468	596294	7041299	0.031	4.69	1.54	590	0.81	0.065	1.21	0.039	48.1	5.4	29.4	0.96	6.97	1.52	11.8	<0.05	5.37	0.024	1.61	22.8	13.9	0.47	270	0.24	1.48	5.46	12.85	0.061	9.98	50	<0.002	<0.01	0.06	6.32	<0.2	0.93	223	0.44	<0.04	6.31	0.22	0.262	1.28	41.3	0.311	11.4	26.7
515469	596301	7041244	0.033	4.58	1.46	580	0.77	0.078	1.16	0.039	35.5	5.37	25.2	0.9	6.58	1.47	11	<0.05	3.69	0.017	1.53	16.55	12.6	0.43	271	0.23	1.455	4.16	10.95	0.055	9.42	46.7	<0.002	<0.01	0.05	5.4	<0.2	0.74	220	0.27	<0.04	3.9	0.183	0.255	0.84	36.5	0.284	9.24	23.7
515470	596299	7041197	0.037	4.97	1.69	630	0.93	0.078	1.26	0.049	49.4	5.99	32.2	1.19	9.23	1.68	12.75	<0.05	5.26	0.017	1.71	24.9	15.7	0.51	296	0.26	1.54	5.88	13.6	0.066	10.5	55.6	<0.002	<0.01	0.07	6.86	<0.2	1.01	233	0.41	<0.04	6.31	0.242	0.31	1.48	44.7	0.321	12.4	28.7
515471	596297	7041148	0.029	4.67	2.08	590	0.81	0.076	1.14	0.063	37.5	5.1	27.1	0.98	5.09	1.61	11.8	<0.05	4.15	0.018	1.54	17.45	13.4	0.42	267	0.26	1.42	4.61	11.25	0.048	10.2	46.4	<0.002	<0.01	0.07	5.87	<0.2	0.85	218	0.32	<0.04	4.9	0.203	0.254	0.96	40.8	0.278	9.8	27.9
515472	596300	7041104	0.038	4.72	2.02	560	0.82	0.083	1.1	0.045	36.8	5.35	28.7	0.97	6.23	1.59	11.65	<0.05	4.53	0.024	1.49	17.3	13.4	0.43	249	0.35	1.415	4.43	11.8	0.046	10.55	46.8	<0.002	0.01	0.06	5.74	<0.2	0.87	213	0.29	<0.04	4.89	0.187	0.251	1.1	38	0.264	9.85	24.5
515473	596298	7041050	0.031	4.81	0.93	590	0.82	0.076	1.16	0.04	34.7	4.45	26.5	0.98	3.83	1.28	11.5	<0.05	4.1	0.02	1.59	16.3	14.1	0.45	242	0.21	1.485	4.49	10.8	0.065	10.2	48.8	<0.002	<0.01	0.05	5.77	<0.2	0.83	223	0.29	0.04	4.62	0.191	0.252	0.95	31.9	0.269	10.05	29
515474	596303	7040995	0.039	5.11	1.25	630	0.86	0.073	1.27	0.038	56.6	6.81	30.6	1.27	7.08	1.69	13.4	<0.05	4.93	0.022	1.82	28	16.5	0.54	303	0.24	1.575	6.04	13.6	0.072	10.5	59.6	<0.002	<0.01	0.06	6.85	<0.2	1.06	235	0.41	<0.04	7.86	0.241	0.316	1.47	45.2	0.312	12.4	30.5
515475	596298	7040951	0.029	4.68	1.82	580	0.83	0.069	1.16	0.042	36.5	4.54	26.4	0.83	5.32	1.48	11	<0.05	3.43	0.023	1.54	17.2	13.6	0.43	247	0.26	1.45	3.94	11.05	0.052	9.84	46	<0.002	<0.01	0.06	5.55	<0.2	0.72	220	0.26	<0.04	5.45	0.17	0.256	0.87	34.1	0.26	9.26	24.5
[truncated: 3 more columns]
