# Supplementary material for: DNA sequencing, microbial indicators, and the discovery of buried kimberlites
Source: Commun Earth Environ. 2023 Oct 21;4(1):387. doi: 10.1038/s43247-023-01020-z (PMC11041713; doi:10.1038/s43247-023-01020-z)
Supplement: Supplementary file 12 — Supplemental Data 9 [file 43247_2023_1020_MOESM12_ESM.xlsx]

## Sheet: Sheet1
Kelvin Randomization	RR	RR %
Lefse 1	1.45	44.9
Lefse 2	1.18	17.7
Lefse 3	0.76	-24.3
Lefse 4	0.86	-14.3
Lefse 5	0.68	-31.8
Lefse 6	2.37	136.8
Lefse 7	0.59	-40.5
Lefse 8	0.98	-2.1
Lefse 9	1.12	11.6
Lefse 10	0.92	-8.5
